# Supplementary material for: Global Analysis of Biomineralization Genes in Magnetospirillum magneticum AMB-1
Source: mSystems. 2022 Jan 25;7(1):e01037-21. doi: 10.1128/msystems.01037-21 (PMC8788322; doi:10.1128/msystems.01037-21)
Supplement: DATA SET S1 [file msystems.01037-21-sd001.xlsx]

## Sheet: Sheet1
		Time 0	30 μM iron, Microaerobic				30 μM iron, Microaerobic				30 μM iron, Microaerobic				150 μM iron				150 μM iron				150 μM iron				Anaerobic				Anaerobic
locusId	desc		pre-column 1	pre-column 2	pre-column 3	Mean	Magnetic 1	Magnetic 2	Magnetic 3	Mean	Non-magnetic 1	Non-magnetic 2	Non-magnetic 3	Mean	pre-column 1	pre-column 2	pre-column 3	Mean	magnetic 1	magnetic 2	magnetic 3	Mean	non-magnetic 1	non-magnetic 2	non-magnetic 3	Mean	pre-column 1	pre-column 2	pre-column 3	Mean	magnetic 1	magnetic 2	magnetic 3	Mean	non-magnetic 1	non-magnetic 2	non-magnetic 3
AMB_RS00010	tRNA uridine-5-carboxymethylaminomethyl(34) synthesis enzyme MnmG	-1.03932	-2.29733	-1.36502	-1.7637	-1.80869	-1.84871	-1.86055	-2.2426	-1.98395	-1.91531	-1.81833	-3.28944	-2.34103	-1.21754	-2.05624	-1.74555	-1.67311	-1.71332	-0.916227	-1.11347	-1.24767	-1.3771	-4.97644	-3.62517	-3.32624	-1.58807	-1.51605	-1.67734	-1.59382	insufficient gDNA for sequencing	-1.62314	-1.5294	-1.57627	insufficient gDNA for sequencing
AMB_RS00015	16S rRNA (guanine(527)-N(7))-methyltransferase RsmG	0.327876	0.575322	0.412911	0.411362	0.466532	0.252475	0.40799	0.271783	0.310749	-0.0571695	0.349719	-0.12735	0.0550664	0.426193	0.424766	0.505315	0.452091	0.602835	0.660851	0.255494	0.506393	-0.182625	-0.768834	-0.0619694	-0.337809	0.00762201	0.172178	0.0663865	0.082062		0.313858	0.229962	0.27191
AMB_RS00035	hypothetical protein	0.0658083	-0.109476	-0.0168606	-0.0818883	-0.0694082	-0.115576	-0.0642149	-0.193087	-0.124293	-0.144314	0.157578	-0.10765	-0.0314619	-0.136513	-0.129957	-0.234451	-0.166973	-0.221576	-0.122754	-0.147309	-0.16388	-0.242288	-0.731486	-0.235699	-0.403158	0.171662	0.0781511	0.203969	0.151261		0.290939	0.156816	0.223877
AMB_RS00045	thioredoxin	0.0118285	0.112285	0.122109	-0.0408575	0.0645125	0.0869546	0.0986561	0.164509	0.116707	-0.388546	-0.0457862	-0.221404	-0.218579	0.0596325	-0.0697287	-0.198132	-0.0694096	-0.0686948	0.115234	0.0540952	0.0335447	-0.306538	-0.00484535	-0.42988	-0.247088	-0.387693	-0.115766	-0.0924927	-0.198651		-0.19931	-0.100661	-0.149985
AMB_RS00050	ATP-dependent protease	-0.0800725	0.154646	0.095075	0.0496045	0.099775	-0.145823	-0.0754646	0.0794502	-0.0472792	0.200337	0.0765597	0.123618	0.133505	0.242793	0.217294	0.146798	0.202295	-0.143424	0.0654365	0.00281183	-0.0250587	-0.0593174	1.09188	0.0268671	0.353143	0.104756	-0.0253859	-0.115158	-0.0119293		0.013665	-0.00242631	0.00561932
AMB_RS00060	DUF971 domain-containing protein	-0.011416	-0.0228571	0.186538	0.0883956	0.0840255	-0.0528329	0.0283391	0.0538345	0.00978025	-0.00432255	-0.209803	0.00865135	-0.0684915	-0.11742	-0.0608935	-0.120758	-0.0996905	-0.0627411	-0.134812	-0.122939	-0.106831	-0.0573315	-0.196298	0.172456	-0.0270579	0.144136	0.148217	0.0623166	0.118223		0.29326	0.239467	0.266364
AMB_RS00065	Cys-tRNA(Pro) deacylase	0.0320066	-0.0743876	-0.431489	-0.162697	-0.222858	-0.264291	-0.15459	-0.0400277	-0.15297	-0.0538511	-0.228966	-0.18359	-0.155469	-0.385269	-0.0474455	0.174453	-0.0860871	-0.127931	-0.0244198	0.0687237	-0.0278757	0.0339108	-0.127301	-0.201204	-0.098198	-0.797062	-0.469301	-0.587731	-0.618031		-0.92471	-0.700321	-0.812515
AMB_RS00080	ammonium transporter	0.463063	-0.0293819	-0.504514	-0.214334	-0.24941	0.182692	-0.0498024	-0.379584	-0.0822313	-0.470097	-0.269312	0.0273332	-0.237359	-0.0581731	-0.22362	-0.211955	-0.164583	0.0151471	0.100253	0.223219	0.112873	-0.316417	-0.306699	-0.0324182	-0.218512	0.561559	0.501042	0.62026	0.560954		0.369327	0.2314	0.300364
AMB_RS00085	aspartate aminotransferase	-0.167563	0.0225894	-0.430714	0.32187	-0.0287515	0.186857	-0.350453	0.361827	0.066077	0.119255	-0.191653	0.196883	0.041495	0.0116136	-0.126283	0.00145461	-0.0377384	-0.492687	-0.243001	-0.079229	-0.271639	-0.243843	-0.0372234	0.0139326	-0.0890446	0.578074	0.470216	0.583607	0.543966		0.598912	0.575996	0.587454
AMB_RS00100	exodeoxyribonuclease III	0.203176	0.326046	0.416631	0.220478	0.321052	0.451119	0.0811274	0.136827	0.223024	0.0580115	0.262228	0.0185045	0.112915	0.540088	0.365612	0.439785	0.448495	0.386328	0.24644	0.374166	0.335645	0.182973	0.668924	0.377597	0.409831	-0.500177	-0.491645	-0.462174	-0.484665		-0.222257	-0.220331	-0.221294
AMB_RS00115	hypothetical protein	-0.0184606	-0.0937457	-0.0316645	-0.114091	-0.0798336	0.00789878	0.169757	-0.134575	0.01436	0.0505744	0.144975	-0.427035	-0.0771617	-0.0433846	-0.246967	-0.19327	-0.161207	-0.286519	-0.173884	-0.166268	-0.20889	-0.0741974	-0.766539	-0.451789	-0.430842	0.297591	0.397611	0.419192	0.371465		0.358682	0.562456	0.460569
AMB_RS00120	YggS family pyridoxal phosphate-dependent enzyme	0.37576	-0.142703	-0.238559	-0.262151	-0.214471	-0.223573	-0.158584	-0.519985	-0.300714	-0.270074	-0.519572	-0.546964	-0.445537	-0.160914	-0.16564	-0.0264337	-0.117663	-0.422636	-0.166681	-0.27033	-0.286549	0.184072	-0.392395	0.070789	-0.0458446	0.13329	0.0277647	-0.219279	-0.019408		-0.161436	-0.129371	-0.145404
AMB_RS00130	tetratricopeptide repeat protein	-0.257529	-0.45195	-0.538881	-0.300698	-0.43051	-0.516799	-0.377338	-0.673948	-0.522695	0.0768891	-0.501861	-0.520716	-0.315229	-0.42552	-0.17391	-0.430763	-0.343398	-0.470921	-0.438246	-0.783417	-0.564195	-0.21003	-0.53914	-0.81446	-0.52121	-0.897236	-0.802669	-0.8637	-0.854535		-0.80692	-0.896058	-0.851489
AMB_RS00160	hypothetical protein	0.0777463	-0.0922385	-0.140911	-0.182207	-0.138452	0.183328	-0.065411	-0.396652	-0.0929115	-0.560376	-0.376806	-0.1597	-0.365627	-0.143989	0.0338039	-0.0589556	-0.0563801	-0.253351	-0.0647732	-0.0262582	-0.114794	-0.309873	-0.615972	-0.347078	-0.424308	-0.00850044	-0.140307	-0.527821	-0.225543		-0.257302	-0.231981	-0.244641
AMB_RS00165	NAD-glutamate dehydrogenase	-0.161597	0.164082	0.0731169	0.0536286	0.0969426	0.184034	0.14081	0.108669	0.144504	-0.0460945	0.0425877	0.0906451	0.0290461	0.0761033	0.122851	0.151802	0.116919	0.129097	0.11213	0.145318	0.128848	-0.0348878	0.237568	0.022372	0.0750175	0.367949	0.318919	0.371649	0.352839		0.304037	0.387638	0.345837
AMB_RS00175	hypothetical protein	0.0087028	0.0487297	0.171763	-0.357779	-0.0457621	0.285094	0.335994	-0.0714751	0.183204	-0.0420854	-0.128231	-0.177631	-0.115983	-0.114884	0.0873881	-0.288543	-0.105346	0.00127261	0.027191	0.0581886	0.0288841	0.069383	-0.116446	-0.111267	-0.0527768	-0.312735	-0.0663547	-0.197568	-0.192219		-0.0597462	-0.280826	-0.170286
AMB_RS00180	hypothetical protein	0.0922295	0.086271	-0.442152	-0.531901	-0.295927	-0.343677	-0.0288095	-0.264823	-0.212437	-0.727768	-0.500695	-0.717041	-0.648502	-0.256471	-0.145506	-0.333089	-0.245022	-0.31643	-0.174765	-0.085157	-0.192117	-0.548982	0.0553091	-0.466897	-0.32019	-0.63946	-0.243887	-0.35412	-0.412489		-0.140188	-0.277085	-0.208637
AMB_RS00240	hypothetical protein	-0.212523	-0.256414	-0.337631	0.155057	-0.146329	-1.00091	-0.0256055	0.332621	-0.231298	-0.32142	-1.08116	-1.13492	-0.845831	-0.0794743	0.265935	-0.222054	-0.0118645	-0.0266631	-0.422757	-0.0724312	-0.17395	-0.554932	-1.32387	-0.91584	-0.931549	0.0735878	0.12433	0.372464	0.190127		0.384966	0.374627	0.379797
AMB_RS00245	transcriptional activator RfaH	-0.28549	-0.203757	-0.171506	0.0518052	-0.107819	-0.0926314	0.281798	-0.0355499	0.0512055	-0.328647	-0.476956	-0.483063	-0.429555	-0.164432	-0.445076	-0.0307069	-0.213405	-0.825743	0.219692	-0.272132	-0.292728	-0.751508	0.238894	-0.861463	-0.458026	-2.07826	-1.97587	-2.16993	-2.07469		-1.65042	-1.55642	-1.60342
AMB_RS00250	dTDP-4-dehydrorhamnose 3,5-epimerase	-0.034512	-0.0302257	0.0996248	0.0995252	0.0563081	0.132296	-0.03002	0.142721	0.0816655	-0.117552	0.00272823	0.0175797	-0.0324146	-0.0095691	0.129271	-0.0572308	0.0208238	0.0802689	0.0454694	-0.0252305	0.0335026	0.0765862	0.234639	-0.475756	-0.0548434	0.00517447	0.0795828	-0.0151924	0.0231883		0.0795989	-0.000510955	0.039544
AMB_RS00255	methyltransferase, TIGR04325 family	-0.169582	-0.202348	-0.0973908	-0.256197	-0.185312	-0.119039	-0.0721196	-0.069085	-0.086748	-0.241601	-0.213563	-0.0841952	-0.179786	-0.242948	-0.126076	-0.169641	-0.179555	-0.111104	-0.0298216	-0.11042	-0.0837819	-0.204938	-0.223097	-0.392876	-0.273637	-0.391316	-0.363571	-0.327414	-0.360767		-0.3196	-0.143089	-0.231345
AMB_RS00355	radical SAM protein	-0.270362	-1.69069	-1.49987	-1.82582	-1.67212	-1.33066	-1.35934	-1.62794	-1.43931	-1.9872	-1.3838	-1.54796	-1.63965	-2.13995	-1.77472	-1.86173	-1.92547	-1.8905	-1.63184	-1.60282	-1.70838	-1.99781	-1.41463	-1.77157	-1.728	-2.77656	-2.62139	-2.60163	-2.66653		-2.71829	-2.7051	-2.7117
AMB_RS00410	class I SAM-dependent methyltransferase	-0.140712	-0.0500101	-0.0205964	-0.0305086	-0.0337051	-0.132876	0.0717361	0.194582	0.0444808	0.0273429	0.0731516	-0.170075	-0.0231934	0.0023714	-0.0747662	-0.174053	-0.0821493	-0.0497406	-0.0356172	-0.106904	-0.0640873	-0.0378009	0.18382	-0.00785957	0.0460532	0.0778401	0.29267	-0.0753763	0.0983781		0.179631	0.129016	0.154323
AMB_RS00435	B12-binding domain-containing radical SAM protein	-0.114093	-0.0125042	-0.0641597	-0.00802404	-0.0282293	-0.0102154	0.0126415	0.161633	0.0546864	-0.0416469	-0.0310353	-0.109124	-0.0606021	-0.0364311	-0.0722182	0.0692865	-0.013121	-0.0574812	0.0251156	-0.0272729	-0.0198795	-0.0711943	0.0274884	-0.223795	-0.0891669	-0.220805	-0.415158	-0.367685	-0.334549		-0.300019	-0.371593	-0.335806
AMB_RS00450	radical SAM protein	0.0861316	-0.00505432	-0.0326756	0.0642224	0.00883083	-0.0432082	0.116432	0.193918	0.0890473	0.0753752	0.276939	0.0205838	0.124299	-0.044851	-0.00246754	-0.0859697	-0.0444294	0.0412184	0.0775623	0.221963	0.113581	0.0682911	-0.259997	-0.103184	-0.0982969	0.284489	0.303187	0.193983	0.260553		0.233773	0.263662	0.248717
AMB_RS00455	KR domain-containing protein	-0.0470116	-0.198092	-0.256318	-0.229334	-0.227915	-0.0368809	-0.216235	-0.261406	-0.171507	-0.049294	-0.0161252	-0.259489	-0.108303	-0.415436	-0.239628	-0.464934	-0.373333	-0.524526	-0.480938	-0.483278	-0.496247	-0.0566604	0.434346	-0.126562	0.0837079	-0.727473	-0.817162	-0.903804	-0.816146		-0.615661	-0.491354	-0.553507
AMB_RS00470	hypothetical protein	0.0776034	0.110442	0.0939165	0.0970037	0.100454	0.105307	0.26088	0.0988081	0.154998	0.0350777	0.0891005	-0.0811308	0.0143491	0.0955103	0.027523	0.13927	0.0874344	0.107236	0.0538162	0.0678611	0.0763045	-0.024217	-0.0357488	-0.229992	-0.0966526	-0.187609	-0.188809	-0.122216	-0.166212		-0.127726	-0.12338	-0.125553
AMB_RS00475	MBOAT family protein	0.108861	0.0998522	0.100115	0.102073	0.10068	0.121493	0.152446	-0.0459662	0.0759912	-0.0510476	0.207339	0.0173385	0.0578765	0.0909273	0.10472	0.0568273	0.084158	0.0250466	0.0420071	0.0865602	0.0512046	-0.0302365	-0.0968459	-0.186986	-0.104689	-0.129016	-0.0931886	-0.195418	-0.139207		-0.00355076	-0.0742045	-0.0388776
AMB_RS00480	methyltransferase domain-containing protein	0.371706	-0.359571	-0.573127	-0.170827	-0.367842	-0.189822	-0.264019	-0.210209	-0.22135	-0.690989	-0.423261	-0.591077	-0.568442	-0.499043	-0.456538	-0.151028	-0.36887	-0.473676	-0.321776	-0.277983	-0.357811	-0.943286	-1.99767	-1.44119	-1.46071	-0.0206917	0.039696	-0.170624	-0.05054		-0.0288877	0.0119863	-0.00845069
AMB_RS00485	hypothetical protein	-0.176281	-0.0565124	-0.0239867	0.0228092	-0.0192299	0.0244906	0.134899	0.066115	0.0751682	-0.303173	-0.26104	-0.201371	-0.255195	0.0353697	-0.157981	0.0907395	-0.0106239	0.100838	0.0555177	0.0220513	0.0594689	-0.154532	-0.154789	-0.207663	-0.172328	0.0853474	0.118603	0.0244103	0.0761203		0.11019	0.152205	0.131198
AMB_RS00490	hypothetical protein	-0.238347	0.00860914	-0.114086	0.0888494	-0.00554232	0.0756231	0.195762	0.117891	0.129759	-0.370478	-0.210877	-0.253257	-0.278204	-0.106649	-0.0951945	0.0182859	-0.0611859	0.0890982	0.0533799	0.116281	0.0862529	-0.187566	-0.224714	-0.436931	-0.28307	0.49974	0.446699	0.461798	0.469412		0.517357	0.48238	0.499869
AMB_RS00580	glycosyltransferase	-0.262847	-0.11245	-0.0572443	-0.212371	-0.127355	0.14867	-0.0633803	0.287603	0.124297	0.0779021	0.0968645	-0.131192	0.0145249	-0.122701	-0.200994	-0.0746069	-0.132767	-0.0712979	-0.0728415	-0.174967	-0.106369	-0.140401	-0.602811	-0.475171	-0.406128	-0.439296	-0.340832	-0.444009	-0.408045		-0.401044	-0.358057	-0.379551
AMB_RS00585	hypothetical protein	-0.0276511	0.0181035	-0.117915	-0.0696465	-0.0564859	-0.128827	-0.0678011	-0.0651231	-0.0872505	-0.0711219	0.100761	-0.0783885	-0.0162497	-0.0336951	0.0465057	-0.0819293	-0.0230396	0.0209279	-0.0116905	-0.05767	-0.0161442	0.00510197	0.0308374	-0.0818689	-0.0153099	0.100168	0.119577	0.0575678	0.0924377		0.183437	0.0980513	0.140744
AMB_RS00590	radical SAM protein	-0.0647988	0.064803	0.0447312	0.00979285	0.0397757	-0.038701	-0.0214835	-0.07315	-0.0444448	0.183325	0.0557932	-0.0844459	0.0515573	-0.0660228	-0.0191833	0.0534254	-0.0105936	-0.0831777	0.0274313	0.0636032	0.00261892	-0.0349541	0.0553917	0.127093	0.0491768	-0.299903	-0.334839	-0.526648	-0.38713		-0.218189	-0.46967	-0.343929
AMB_RS00595	B12-binding domain-containing radical SAM protein	-0.100751	-0.246407	-0.205298	-0.0445497	-0.165418	-0.226044	-0.0439725	-0.167651	-0.145889	0.0184843	-0.0627881	-0.0812391	-0.0418476	-0.139774	-0.0925258	0.0105276	-0.0739242	-0.127417	-0.0982921	-0.13369	-0.1198	0.0738164	0.595585	0.0633477	0.24425	-0.422772	-0.489407	-0.588315	-0.500164		-0.407498	-0.527986	-0.467742
AMB_RS00600	asparagine synthase (glutamine-hydrolyzing)	-0.0884107	0.0950361	-0.00939553	0.0129362	0.0328589	-0.0200298	0.179568	-0.0331735	0.0421215	0.407903	0.37881	0.336167	0.374293	0.137692	0.022988	-0.0963012	0.0214596	0.0196972	-0.183351	0.100964	-0.0208965	0.442597	0.0891149	0.486677	0.339463	-0.0732307	-0.278224	-0.215156	-0.18887		-0.156578	-0.189956	-0.173267
AMB_RS00605	hypothetical protein	-0.308323	-0.04624	-0.0298085	-0.0885604	-0.0548696	-0.120134	-0.0594856	-0.067851	-0.0824901	-0.0491175	-0.198288	0.0731581	-0.0580826	-0.194675	-0.170074	-0.0670176	-0.143922	-0.212747	-0.100687	-0.0214104	-0.111615	-0.0790934	0.161918	0.276259	0.119694	-0.512822	-0.529508	-0.702794	-0.581708		-0.559909	-0.591019	-0.575464
AMB_RS00680	3-dehydroquinate synthase	-0.593217	-0.187906	0.00419507	0.0505487	-0.0443874	-0.187497	-0.288181	-0.322683	-0.266121	0.00408683	-0.359549	-0.100646	-0.152036	-0.30564	-0.244426	-0.0854411	-0.211836	-0.344338	-0.148125	-0.412923	-0.301795	-0.336371	-0.0746261	0.0900303	-0.106989	-0.938041	-1.08936	-1.23444	-1.08728		-1.18732	-0.88624	-1.03678
AMB_RS00695	gfo/Idh/MocA family oxidoreductase	-0.278524	-0.262976	-0.103198	0.30518	-0.0203313	-0.0465812	0.0654942	-0.360635	-0.113907	0.025927	0.491424	-0.280583	0.0789226	-0.155486	-0.580658	-0.612737	-0.449627	-0.57532	-0.519857	-0.516544	-0.537241	-0.729626	-0.420417	-0.540785	-0.563609	0.269211	0.236555	0.433505	0.31309		0.208192	0.810988	0.50959
AMB_RS00700	nucleoside-diphosphate sugar epimerase	0.0675126	-0.0653536	0.0541136	0.0643487	0.0177029	0.0374777	0.0754285	0.082851	0.0652524	-0.334636	-0.0897886	-0.284409	-0.236278	-0.115974	-0.022493	-0.0611788	-0.0665486	-0.0556698	-0.0595536	-0.034014	-0.0497458	-0.240149	-0.349224	-0.327593	-0.305656	0.118965	0.029094	0.114114	0.0873909		0.206705	0.0237893	0.115247
AMB_RS00705	class I SAM-dependent methyltransferase	-0.100312	-0.0432103	-0.13943	-0.255132	-0.145924	0.0290263	0.023617	-0.0707954	-0.00605068	-0.394558	-0.523854	-0.486557	-0.468323	-0.0780249	-0.0344611	-0.296917	-0.136468	0.0207433	-0.155235	-0.0699566	-0.0681494	-0.253169	-0.159476	-0.455893	-0.289513	0.0922957	0.147729	0.114146	0.118057		0.0923552	0.0563182	0.0743367
AMB_RS00710	cupin domain-containing protein	0.0650838	-0.0923139	-0.078748	-0.0014527	-0.0575049	-0.207123	0.0376845	0.135751	-0.011229	-0.388422	-0.287748	-0.528629	-0.4016	-0.221001	-0.253661	-0.196696	-0.223786	-0.118945	-0.166631	-0.0363358	-0.107304	-0.256407	-0.232094	-0.522145	-0.336882	0.128185	-0.0287067	0.278022	0.125833		0.478918	0.321341	0.400129
AMB_RS00715	glycosyltransferase family 2 protein	-0.177419	-0.306787	-0.19666	0.0822171	-0.14041	-0.133754	-0.131832	-0.117246	-0.127611	-0.234309	-0.50814	-0.357297	-0.366582	-0.147947	-0.165433	-0.0017882	-0.105056	-0.0729932	-0.160465	-0.135403	-0.122954	-0.537958	0.352106	-0.239366	-0.141739	-0.133472	-0.127664	-0.134219	-0.131785		-0.371316	-0.0659205	-0.218618
AMB_RS00720	hypothetical protein	-0.131724	0.0542415	0.0312832	0.0984845	0.0613364	0.0818239	0.168055	0.0712258	0.107035	0.0399258	0.119958	0.0941748	0.084686	0.101037	0.0434405	0.158478	0.100985	0.0851959	0.112406	0.128011	0.108538	0.0598241	-0.151804	0.0742933	-0.00589553	0.0814765	0.0908559	0.0488062	0.0737129		0.0552949	0.0367638	0.0460294
AMB_RS00745	MFS transporter	-0.241438	-0.406537	-0.483322	-0.497473	-0.462444	-0.0888539	0.223106	-0.189691	-0.0184797	-0.396935	0.482975	-0.346806	-0.0869221	-0.28944	0.144988	-0.382651	-0.175701	-0.0596374	-0.596389	-0.368912	-0.341646	-0.491575	-0.371834	-1.03406	-0.63249	-0.207544	-0.22049	-0.185793	-0.204609		-0.34627	-0.341138	-0.343704
AMB_RS00775	DUF2478 domain-containing protein	-0.132713	0.150982	-0.051029	0.0413929	0.0471153	-0.0162606	-0.0167601	0.0302463	-0.000924815	0.263075	0.385445	0.228916	0.292479	-0.110332	-0.0111834	-0.0345536	-0.052023	0.281201	0.0625749	0.0604212	0.134732	0.0446305	0.565221	0.235222	0.281691	-1.89613	-1.7117	-2.04464	-1.88415		-2.00722	-1.76255	-1.88489
AMB_RS00785	hypothetical protein	-0.130131	0.0599191	-0.115955	-0.128465	-0.0615003	-0.0315775	-0.0684262	0.211816	0.0372707	-0.0350927	-0.06227	-0.198219	-0.0985271	-0.0838418	-0.0586856	-0.00932303	-0.0506168	-0.0978111	0.0626711	-0.099155	-0.044765	-0.226819	-0.126733	-0.305173	-0.219575	0.146739	0.135417	-0.182391	0.0332552		0.144286	-0.11595	0.0141681
AMB_RS00790	MBOAT family protein	-0.00296641	-0.0570996	-0.0941259	-0.00179953	-0.0510083	0.024025	-0.0569068	-0.0255519	-0.0194779	-0.0598598	-0.182702	-0.0958462	-0.112803	-0.0241212	-0.0566451	0.100075	0.00643625	0.0147524	0.0931941	0.0241911	0.0440458	-0.203614	-0.0722292	-0.353497	-0.20978	0.158039	0.128009	0.138485	0.141511		0.179345	0.169978	0.174661
AMB_RS00795	LPS biosynthesis protein	0.178267	-0.666826	-0.900821	-0.790142	-0.78593	-0.648988	-0.878858	-0.760082	-0.762642	-0.842629	-0.965864	-1.20086	-1.00312	-0.790484	-0.648331	-0.826681	-0.755165	-0.839412	-0.850812	-0.708724	-0.799649	-1.04376	-0.916131	-1.27957	-1.07982	-0.225192	-0.218921	0.0131695	-0.143648		-0.314083	0.0434114	-0.135336
AMB_RS00800	nucleoside-diphosphate-sugar pyrophosphorylase	-0.247715	-0.462265	-0.703068	-0.372039	-0.512457	-0.872486	-0.658461	-0.621875	-0.717607	-0.951237	-1.15834	-1.31245	-1.14068	-1.0199	-0.682157	-0.826632	-0.842895	-0.642709	-0.681813	-0.58864	-0.637721	-1.39959	-0.206382	-0.5677	-0.724558	-0.279104	-0.197127	-0.248191	-0.241474		-0.147698	-0.0570087	-0.102354
AMB_RS00805	haloacid dehalogenase	-0.0646659	-0.66582	-0.526752	-0.500729	-0.564434	-0.552217	-0.504677	-0.520969	-0.525954	-0.787163	-0.723436	-0.534295	-0.681631	-0.689496	-0.508471	-0.613685	-0.603884	-0.570321	-0.595883	-0.625965	-0.59739	-0.981175	-1.06257	-1.17381	-1.07252	-0.291786	-0.3278	-0.133712	-0.251099		-0.0999747	-0.0159042	-0.0579394
AMB_RS00810	hypothetical protein	-0.0817153	-0.570631	-0.572729	-0.464946	-0.536102	-0.481192	-0.677643	-0.684207	-0.614347	-0.789518	-0.8984	-0.591963	-0.75996	-0.656673	-0.791451	-0.570323	-0.672816	-0.576607	-0.595971	-0.805763	-0.659447	-0.993363	-0.3568	-0.515907	-0.622023	-0.846753	-1.07155	-0.435076	-0.78446		-0.773238	-0.412528	-0.592883
AMB_RS00815	hypothetical protein	-0.100151	-0.844886	-0.819671	-0.879634	-0.848064	-0.707319	-0.817185	-0.739331	-0.754612	-0.977156	-0.81021	-0.890641	-0.892669	-0.79401	-0.681342	-0.741117	-0.738823	-0.920811	-0.993028	-0.754062	-0.8893	-0.962942	-1.32533	-1.36324	-1.21717	-0.180534	-0.18649	-0.531533	-0.299519		-0.298566	-0.191699	-0.245132
AMB_RS00820	GDP-L-fucose synthase	-0.230895	-0.82175	-0.941903	0.0724604	-0.563731	-0.16563	-0.619328	-0.202375	-0.329111	-0.202778	-0.072638	-0.372713	-0.216043	-0.44316	-0.354671	-0.162915	-0.320248	-0.490305	-0.507977	-0.807173	-0.601818	-0.989804	-0.344166	-0.791318	-0.708429	-0.744608	-0.765205	-0.860739	-0.790184		-0.523705	-0.51083	-0.517267
AMB_RS00830	ammonia monooxygenase	0.044651	0.015081	-0.0790566	0.0809521	0.00565881	0.160835	-0.0944978	-0.107754	-0.0138055	0.0469148	0.244023	-0.127914	0.0543413	0.105541	0.0513753	0.0839585	0.0802917	-0.0297095	-0.074889	-0.0666875	-0.0570953	-0.0213476	-0.556489	-0.199988	-0.259275	0.68328	0.561725	0.527538	0.590847		0.630427	0.53488	0.582653
AMB_RS00835	cupin fold metalloprotein, WbuC family	-0.0168324	0.456019	0.164426	0.196303	0.272249	0.170914	0.173294	0.08653	0.143579	0.230819	0.118859	0.070051	0.13991	-0.0396184	0.414286	0.411198	0.261955	0.0905764	0.107767	0.359807	0.18605	0.0951834	0.155528	0.205457	0.152056	-1.33536	-1.59349	-1.54694	-1.49193		-2.00108	-1.79313	-1.8971
AMB_RS00840	DUF992 domain-containing protein	-0.0158695	0.0489209	-0.0634905	-0.111218	-0.0419291	0.0395198	0.124882	0.00272761	0.0557099	0.0539766	0.0826463	0.0519417	0.0628548	0.114121	0.0394988	0.0831651	0.0789284	-0.115571	0.0486289	0.103129	0.0120622	0.0710525	0.103728	0.11036	0.0950469	-0.551561	-0.445509	-0.649841	-0.54897		-0.433637	-0.320163	-0.3769
AMB_RS00845	UDP-N-acetylmuramate--alanine ligase	-0.288696	0.149731	0.141919	0.456461	0.24937	0.16508	0.140092	0.369955	0.225042	0.174772	0.365013	0.147338	0.229041	0.276551	0.0295741	0.139967	0.148697	-0.256332	0.117403	-0.16356	-0.10083	0.0433054	0.384095	-0.00857425	0.139609	-0.186975	-0.217942	-0.388802	-0.264573		0.205906	-0.251537	-0.0228156
AMB_RS00850	LD-carboxypeptidase	0.0506352	-0.130419	-0.502295	-0.100294	-0.244336	-0.259526	-0.10424	-0.216687	-0.193485	0.173577	0.406527	0.152641	0.244249	-0.503005	-0.464666	-0.143471	-0.370381	-0.274097	-0.285254	-0.256802	-0.272051	0.00332582	0.367562	-0.253325	0.0391877	0.334382	0.302534	0.215712	0.284209		0.366587	0.070677	0.218632
AMB_RS00855	helix-turn-helix domain-containing protein	0.077676	-0.433096	-0.358667	-0.37631	-0.389358	-0.183254	-0.34615	-0.267151	-0.265518	-0.514784	-0.66844	-0.627995	-0.603739	-0.30108	-0.326559	-0.129484	-0.252374	-0.0178529	-0.14373	0.00845088	-0.0510439	-0.744025	-0.920574	-0.845224	-0.836607	-0.172307	0.0402809	0.095426	-0.0122001		0.258188	0.0428357	0.150512
AMB_RS00860	NADH-quinone oxidoreductase subunit F	-0.121419	0.0925748	0.191574	0.181871	0.15534	-0.111848	-0.086733	-0.193701	-0.13076	0.229751	0.290404	0.226696	0.24895	0.16029	0.204775	0.115849	0.160305	0.0164454	-0.0500972	-0.032618	-0.0220899	0.217986	0.317543	0.287979	0.274502	0.221203	0.26974	0.206961	0.232635		-0.109286	0.0467643	-0.031261
AMB_RS00865	formate dehydrogenase subunit alpha	0.103146	0.0737412	0.147253	0.256485	0.15916	0.142928	0.0158026	0.120159	0.0929629	0.125009	0.63841	0.144805	0.302741	0.281273	0.273389	0.232697	0.262453	0.21902	0.126415	-0.0298155	0.105206	0.110919	0.255934	-0.127319	0.0798447	0.0427749	0.0285969	0.083862	0.0517446		0.0884426	0.116863	0.102653
AMB_RS00875	alpha/beta hydrolase	-0.111443	0.319651	0.0307811	0.0242635	0.124899	0.148195	0.0161796	0.150346	0.104907	-0.0145241	0.203803	0.0561046	0.0817946	0.241157	0.00920398	0.190842	0.147068	0.330172	0.173622	0.258485	0.254093	0.182786	-0.344893	0.175366	0.00441951	-0.060466	-0.0170453	-0.0265057	-0.0346723		-0.143726	0.115244	-0.0142409
AMB_RS00880	3,4-dehydroadipyl-CoA semialdehyde dehydrogenase	-0.0683475	0.0760717	0.132079	-0.0153095	0.0642803	-0.0214301	0.0822949	-0.0106292	0.0167452	0.278008	0.215767	-0.0558227	0.145984	0.0120007	0.143434	-0.0138948	0.0471801	0.0378823	0.0976794	-0.0371098	0.0328173	0.136748	-0.0177722	-0.0699431	0.0163444	-0.923578	-0.53618	-1.12934	-0.863033		-0.789592	-0.732783	-0.761187
AMB_RS00885	2,3-epoxybenzoyl-CoA dihydrolase	0.0667215	-0.0401157	0.123079	0.117316	0.06676	0.164289	0.198719	0.116068	0.159692	-0.016068	0.110887	0.0858956	0.0602383	0.183094	0.151236	0.16827	0.167533	0.134906	0.236537	0.303512	0.224985	-0.0581031	0.27401	-0.00432137	0.0705284	-0.254223	-0.160869	-0.236176	-0.21709		-0.226115	-0.0635553	-0.144835
AMB_RS00890	benzoyl-CoA 2,3-epoxidase subunit BoxB	-0.122997	0.0841078	0.0271374	0.0186277	0.0432909	0.0515627	-0.12178	-0.0431732	-0.037797	0.210544	0.261336	0.00397886	0.15862	0.137792	0.160387	0.18164	0.15994	-0.0407355	0.0506427	0.0736647	0.0278573	0.136867	0.192279	0.164984	0.16471	0.0454075	0.0829848	-0.0095726	0.0396066		-0.0842394	0.0224884	-0.0308755
AMB_RS00895	benzoyl-CoA 2,3-epoxidase subunit BoxA	0.0644006	-0.280524	-0.182121	-0.207434	-0.22336	-0.0509741	-0.233344	-0.0363252	-0.106881	0.0282304	0.0802851	-0.0724816	0.0120113	-0.135575	-0.0931453	0.0452622	-0.0611527	0.0331419	-0.0589494	-0.108703	-0.044837	-0.145095	0.164675	-0.152689	-0.0443697	0.131624	0.174059	0.118016	0.141233		0.288838	0.24269	0.265764
AMB_RS00900	acyl-CoA thioesterase	0.0872787	0.125813	0.306178	-0.009173	0.140939	-0.0532368	0.248569	-0.0190354	0.0587657	0.062983	-0.0515723	0.100898	0.0374363	0.0735771	0.199936	0.00811697	0.0938766	0.157752	0.227274	0.247637	0.210887	0.134211	0.415402	-0.15098	0.132878	0.0999524	0.19672	0.209843	0.168838		0.218358	0.056484	0.137421
AMB_RS00905	2-(1,2-epoxy-1,2-dihydrophenyl)acetyl-CoA isomerase	-0.475772	0.780791	0.469926	0.31273	0.521149	0.59547	0.216184	0.382271	0.397975	0.352889	0.435831	0.107085	0.298602	0.34972	0.582293	0.304755	0.412256	0.317705	0.565388	0.319015	0.400703	0.362844	1.15078	0.264501	0.592709	0.50824	0.440924	0.490969	0.480044		0.404579	0.406492	0.405535
AMB_RS00910	indolepyruvate ferredoxin subunit alpha	0.00169096	-0.242094	-0.195373	-0.261182	-0.232883	-0.366454	-0.311292	-0.322753	-0.333499	0.52925	0.641268	0.502299	0.557605	-0.446662	-0.427855	-0.286804	-0.387107	-0.716665	-0.542016	-0.534724	-0.597802	0.764277	0.578834	0.811423	0.718178	0.0810095	0.0132781	-0.0211195	0.0243894		-0.0253112	-0.080922	-0.0531166
AMB_RS00915	indolepyruvate oxidoreductase subunit B	0.0564534	-0.221257	-0.176816	-0.107003	-0.168359	-0.413332	-0.338858	-0.359738	-0.370643	0.64587	0.732605	0.442341	0.606939	-0.470821	-0.299297	-0.357246	-0.375788	-0.677638	-0.563346	-0.527456	-0.58948	0.807503	0.359302	0.715977	0.627594	-0.0176997	-0.0899436	0.0450788	-0.0208548		-0.106306	-0.01365	-0.0599779
AMB_RS00920	secretion protein HlyD	-0.38868	0.0710549	-0.0707127	-0.113156	-0.0376046	0.0243332	-0.00540056	0.0460359	0.0216562	0.0374345	-0.359843	0.0794871	-0.0809738	0.120483	-0.136846	-0.178754	-0.0650391	0.168112	-0.215074	-0.0539388	-0.0336337	0.13828	-0.552372	0.0186384	-0.131818	0.214773	0.28709	0.318429	0.27343		0.247811	0.173924	0.210867
AMB_RS00925	ABC transporter ATP-binding protein	0.0354767	-0.0220984	0.0198918	-0.00477756	-0.00232808	-0.0129696	0.0500379	0.0236646	0.0202443	0.0872294	-0.221289	-0.0692127	-0.0677575	-0.0666008	-0.17134	-0.0961998	-0.11138	-0.0300277	0.0458481	0.00748823	0.00776953	-0.14844	0.185594	-0.052558	-0.00513446	0.110319	0.0798763	-0.0142848	0.0586368		0.135035	-0.0373829	0.0488259
AMB_RS00930	ABC transporter permease	-0.0582758	-0.0799339	-0.0851444	-0.125804	-0.0969606	-0.113686	0.0955923	-0.0634041	-0.0271658	-0.16156	-0.457761	-0.283365	-0.300895	0.0183965	-0.111752	-0.140704	-0.0780199	-0.0666916	-0.25499	0.223295	-0.0327955	0.110028	0.0979468	0.0782386	0.0954044	0.0801784	-0.0177214	-0.0630513	-0.000198112		-0.0764763	-0.0218241	-0.0491502
AMB_RS00935	methyl-accepting chemotaxis protein	0.408834	0.0061089	0.184727	0.13643	0.109088	0.128248	0.235273	0.0306059	0.131376	0.0911865	0.0975466	0.0365338	0.075089	0.139684	0.202171	0.161832	0.167896	-0.0152371	-0.13112	0.136664	-0.00323091	-0.0228326	-0.0359763	0.0328634	-0.00864849	-0.303984	-0.323535	-0.449484	-0.359001		-0.553339	-0.279131	-0.416235
AMB_RS00940	PAS domain S-box protein	0.143227	0.200281	0.15101	0.113323	0.154871	0.0231363	-0.021725	0.273453	0.0916214	0.206975	0.132472	0.141394	0.160281	0.0526739	0.00259853	0.239953	0.0984084	-0.0399156	0.0488925	0.0103866	0.0064545	0.386582	0.0631699	0.239875	0.229876	-0.0859893	0.0506845	-0.122832	-0.0527124		-0.0478531	-0.0466815	-0.0472673
AMB_RS00945	hypothetical protein	-0.0790318	0.133791	0.134531	0.132695	0.133672	0.111169	0.195903	0.212213	0.173095	0.0910595	0.0338356	0.287693	0.137529	0.207944	0.162202	0.186335	0.185494	0.119337	0.158632	0.249442	0.175804	0.111788	0.224566	0.16192	0.166091	-0.170259	-0.13235	-0.275179	-0.192596		-0.108717	-0.145342	-0.127029
AMB_RS00950	Serine phosphatase RsbU	0.113075	-0.0270862	-0.0174573	0.11183	0.022429	0.093765	0.0354841	0.134671	0.0879734	0.0292613	-0.336135	0.0833795	-0.074498	0.043916	0.0763874	0.126165	0.082156	0.202618	0.24599	0.131589	0.193399	0.127628	0.451075	0.101709	0.226804	0.27294	0.408983	0.121415	0.267779		0.387933	0.308671	0.348302
AMB_RS00960	DNA-binding response regulator	-0.00705421	0.0344774	0.421743	0.340501	0.265574	0.18983	0.043906	0.185165	0.139634	0.154912	0.469732	0.58338	0.402675	0.36419	0.119082	0.131162	0.204812	0.234302	0.091972	0.269119	0.198464	0.392282	0.0950762	0.382737	0.290032	-0.607428	-0.0575798	-0.447995	-0.371001		-0.0472973	-0.215754	-0.131526
AMB_RS00965	membrane protein	0.921657	0.262789	0.238566	0.426041	0.309132	0.203559	-0.0807577	0.0964269	0.0730761	0.38891	1.04268	0.407858	0.613149	-0.310881	0.231768	0.102564	0.007817	-0.248364	0.220739	0.375858	0.116078	0.826181	0.727266	0.222692	0.592046	-0.698985	-0.847691	-0.605062	-0.717246		-0.925163	-0.860666	-0.892914
AMB_RS00970	DUF1924 domain-containing protein	0.0480428	-0.0107591	-0.064993	0.266335	0.0635276	0.189569	0.0209598	0.130574	0.113701	0.131775	-0.193761	0.244566	0.0608597	0.244321	0.300888	0.0975841	0.214264	0.181096	0.0110835	0.0880167	0.0933987	0.0880911	0.368257	0.0132402	0.156529	0.59204	0.429708	0.2937	0.438483		0.439566	0.216187	0.327876
AMB_RS00985	D-glycerate dehydrogenase	0.0583583	-0.134818	0.00492295	-0.0926187	-0.0741711	-0.0372717	0.0580343	0.0202947	0.0136858	0.108146	0.0477452	-0.0281882	0.0425677	-0.231884	-0.138392	-0.166052	-0.178776	-0.144504	-0.0758222	-0.0628564	-0.094394	0.127973	0.286175	0.223037	0.212395	0.515144	0.244297	0.591306	0.450249		0.355347	0.563236	0.459292
AMB_RS00990	hypothetical protein	-0.330805	0.141058	0.0465541	-0.21719	-0.00985948	0.123911	-0.021155	-0.0942688	0.00282916	-0.274827	-0.426626	-0.212101	-0.304518	0.0513837	-0.303168	-0.0796595	-0.110481	0.0877872	-0.227979	0.0483738	-0.030606	0.0607786	-0.293981	-0.0781681	-0.10379	-0.883513	-0.896662	-0.234976	-0.671717		-0.775967	-0.693087	-0.734527
AMB_RS01035	DUF2076 domain-containing protein	0.188522	0.0437311	0.00463473	-0.0532997	-0.00164463	-0.0155049	0.0340869	0.11662	0.0450675	-0.038075	-0.140813	-0.0976984	-0.0921955	-0.0365201	0.0622536	0.153466	0.0597332	-0.0317972	0.070009	0.123511	0.0539077	0.119201	-0.276019	0.0555899	-0.0337426	-0.0431737	-0.0693163	-0.0528952	-0.0551284		-0.178346	-0.180478	-0.179412
AMB_RS01045	NADH-quinone oxidoreductase subunit NuoB	0.114742	0.141592	0.0684332	0.014689	0.0749047	0.0926685	0.14523	0.178888	0.138929	-0.0351217	0.0863673	0.0232164	0.0248206	0.0137165	-0.0456653	0.368459	0.11217	0.0428517	0.320696	0.170796	0.178114	0.115646	-0.0405677	0.1026	0.0592261	0.649518	0.654517	0.427602	0.577213		0.407271	0.529779	0.468525
AMB_RS01050	hydrogenase expression protein HypE	0.446264	-0.052093	0.00277736	-0.125869	-0.0583949	-0.0223295	0.0564042	-0.0822172	-0.0160475	0.232889	-0.353357	0.165953	0.0151614	-0.0228283	-0.160002	0.222625	0.0132647	-0.203677	0.168012	0.0555133	0.00661634	0.215854	0.187789	0.155411	0.186351	0.0572208	0.397198	0.109054	0.187824		0.186334	0.277555	0.231944
AMB_RS01055	hydrogenase 4 subunit F	-0.23028	0.000450394	-0.224481	-0.00180993	-0.0752803	-0.0131841	-0.0659243	0.197534	0.0394752	-0.068937	-0.649879	0.0182125	-0.233534	-0.0240404	-0.0304372	-0.105605	-0.0533609	-0.145283	0.022608	-0.10997	-0.0775483	0.0383646	-0.175778	0.0530944	-0.0281065	-0.305788	-0.404028	-0.601124	-0.43698		-0.422512	-0.610731	-0.516622
AMB_RS01060	hydrogenase-4 component E	0.242046	-0.0902469	-0.10928	-0.221082	-0.140203	-0.110167	-0.480169	-0.127253	-0.239196	-0.0849842	0.245031	-0.166974	-0.00230906	-0.0356845	-0.271834	-0.174796	-0.160772	-0.32904	-0.150542	-0.221069	-0.23355	-0.134689	-0.356724	0.140817	-0.116865	-0.516285	-0.478866	-0.334773	-0.443308		-0.318138	-0.369598	-0.343868
AMB_RS01065	formate hydrogenlyase	-0.0556698	0.302715	0.0507399	-0.00107403	0.11746	0.0491403	0.367312	0.196492	0.204315	0.153504	-0.0726075	0.179248	0.0867148	0.33428	0.112625	0.138965	0.19529	0.252851	0.00430667	0.245453	0.167537	-0.00547482	0.375717	0.312326	0.227523	-0.42311	-0.510824	-0.523331	-0.485755		-0.47619	-0.506077	-0.491133
AMB_RS01070	hydrogenase 4 subunit B	-0.21586	-0.034134	0.00910127	0.000505882	-0.00817561	-0.152275	-0.258308	-0.0514151	-0.153999	0.283852	0.211788	0.178226	0.224622	0.0478491	0.154326	-0.0587798	0.0477986	-0.0939814	-0.0553957	-0.233175	-0.127517	0.308886	0.475385	0.231318	0.33853	-0.0355581	0.239495	0.16046	0.121466		-0.482662	-0.421206	-0.451934
AMB_RS01080	exodeoxyribonuclease VII large subunit	0.0460889	-0.32951	-0.433129	-0.206392	-0.32301	-0.202457	-0.3112	-0.250405	-0.254687	-0.278992	-0.531273	-0.367971	-0.392745	-0.216522	-0.0540349	-0.662918	-0.311158	-0.550033	-0.654806	0.12923	-0.358537	-0.29557	-0.369143	0.234898	-0.143272	-1.72535	-1.66294	-1.81376	-1.73402		-1.76484	-1.67623	-1.72053
AMB_RS01100	potassium/proton antiporter	0.338695	0.104899	-0.0804712	0.0169893	0.0138058	0.11762	-0.0363385	0.140198	0.0738265	-0.015189	-0.0761498	-0.221655	-0.104331	-0.0577284	0.0429263	0.250825	0.0786743	0.244651	0.262621	0.0799013	0.195724	0.251958	-0.675488	0.143683	-0.0932825	-0.445235	-0.0533544	-0.39165	-0.296746		0.212685	-0.107918	0.0523839
AMB_RS01105	rhodanese-like domain-containing protein	0.0979969	0.105963	0.219849	0.246253	0.190689	-0.0045387	0.220588	0.00901564	0.0750217	0.129596	0.159147	0.168401	0.152382	0.157275	0.0363451	0.0211423	0.0715875	0.181362	0.122444	0.3408	0.214869	0.219237	0.139891	0.123464	0.160864	0.435805	0.283951	0.175018	0.298258		0.0516193	0.349197	0.200408
AMB_RS01110	hypothetical protein	0.390882	-0.093207	-0.0311076	-0.186035	-0.10345	-0.0454486	-0.286668	0.183223	-0.0496309	-0.383037	0.00136284	-0.197198	-0.192957	-0.043832	-0.365543	-0.397171	-0.268849	0.196886	0.15813	-0.075454	0.0931874	-0.368663	-0.351387	0.074014	-0.215345	-1.19097	-0.5491	-1.10438	-0.948149		-0.885668	-1.00028	-0.942975
AMB_RS01115	beta-glucosidase	0.0102747	0.0340921	-0.108062	-0.111472	-0.0618137	0.0646027	0.129002	0.0803153	0.0913068	0.0424256	0.0395755	-0.0993705	-0.00578979	-0.0577284	0.103801	-0.152536	-0.0354875	0.110093	-0.0158344	-0.0777769	0.005494	-0.120139	0.397977	-0.382378	-0.0348467	0.135249	-0.15363	-0.187542	-0.0686409		-0.0602242	-0.0476073	-0.0539158
AMB_RS01120	HAMP domain-containing protein	-0.245587	-0.0795336	-0.264053	-0.115233	-0.15294	-0.201888	-0.0322297	-0.235863	-0.15666	-0.0748825	0.0115792	-0.279491	-0.114265	0.109564	-0.23351	0.0557978	-0.022716	0.0675076	-0.174579	0.211878	0.0349356	-0.120218	-0.363312	-0.203493	-0.229008	0.0501696	0.0450056	0.0754477	0.0568743		0.14818	-0.109237	0.0194715
AMB_RS01130	hypothetical protein	0.0821739	-0.0980647	-0.279386	-0.207359	-0.194936	0.196806	0.10324	-0.0450911	0.0849851	0.116329	0.278907	-0.0549949	0.113414	0.171342	0.165171	0.0494809	0.128665	0.0514999	0.200333	0.143917	0.131917	0.121528	0.163724	-0.0529334	0.0774396	-0.44379	-0.48155	-0.304918	-0.410086		-0.518544	-0.200231	-0.359388
AMB_RS01140	LysR family transcriptional regulator	0.0565654	-0.192191	-0.146072	-0.101107	-0.146457	0.120833	0.0196159	-0.0791725	0.0204256	-0.111444	0.198839	0.0797237	0.0557061	-0.0978885	-0.0592766	0.0460135	-0.0370505	-0.0291208	-0.138291	0.14375	-0.00788719	-0.125286	0.283253	-0.0111644	0.0489343	-0.16794	-0.0826843	-0.169238	-0.139954		-0.136393	-0.0541304	-0.0952618
AMB_RS01145	dioxygenase	-0.174834	0.0769463	-0.0466272	0.0270071	0.0191087	0.150311	-0.0136803	-0.00632747	0.0434344	-0.069063	0.0663503	0.0407237	0.0126703	0.0375534	0.00612536	0.118127	0.0539353	-0.086914	0.0194173	0.0316099	-0.0119623	-0.138689	-0.427456	-0.00912734	-0.191758	-0.418628	-0.0359341	-0.279827	-0.244797		-0.553701	-0.409068	-0.481385
AMB_RS01150	hemerythrin	-1.26964	0.38316	0.113635	-0.0522255	0.14819	-0.236582	0.371062	0.132118	0.088866	-0.0884537	0.336149	-0.457017	-0.0697738	-0.174262	-0.285179	0.516417	0.0189921	-0.366555	0.168065	0.273186	0.0248988	-0.295267	1.17667	-0.944155	-0.020916	-1.37402	-1.17412	-1.94759	-1.49858		-1.88057	-1.1884	-1.53449
AMB_RS01155	hypothetical protein	-0.0287924	0.276998	0.0525686	0.00217803	0.110581	-0.0449758	0.043844	-0.0344976	-0.0118765	-0.161499	0.00930382	-0.0441379	-0.0654443	-0.0235455	0.373633	0.120137	0.156741	-0.126364	0.0423604	0.224357	0.0467846	-0.0260045	-0.69231	0.248256	-0.156686	0.628542	0.435679	0.503421	0.522547		0.423264	0.562179	0.492721
AMB_RS01160	glycosyltransferase	-0.0127773	-0.117096	0.0618481	-0.097328	-0.0508587	-0.255637	-0.00875442	-0.245074	-0.169822	-0.186952	-0.102358	-0.240036	-0.176449	-0.0644381	-0.0339101	-0.0793487	-0.0592323	-0.165058	-0.299176	-0.251057	-0.23843	0.1035	-0.280262	-0.119812	-0.0988579	-0.521961	-0.461838	-0.694206	-0.559335		-0.118592	-0.526312	-0.322452
AMB_RS01165	hypothetical protein	0.232831	-0.211448	-0.267241	-0.0673136	-0.182001	-0.365361	-0.279746	-0.504961	-0.383356	-0.0267284	-0.179067	-0.0509567	-0.085584	-0.0634108	-0.286513	-0.27166	-0.207195	-0.187909	-0.287479	0.0376863	-0.145901	-0.101305	-1.04467	-0.0748747	-0.406951	0.0172209	0.166087	0.217792	0.1337		0.110295	-0.156592	-0.0231486
AMB_RS01170	copper export protein	0.0444669	0.343485	0.0462325	0.110149	0.166622	0.00670184	0.129292	0.166239	0.100744	0.219678	-0.00148633	0.360857	0.193016	0.223138	-0.0844308	0.218545	0.119084	-0.202737	0.346373	0.34049	0.161375	0.076774	-0.563113	0.0478781	-0.146154	0.200438	-0.101444	0.137252	0.0787487		-0.0285871	-0.113654	-0.0711204
AMB_RS01175	C4-dicarboxylate ABC transporter	0.204034	0.263416	0.0883066	0.230517	0.19408	0.0575781	0.268454	0.272129	0.199387	0.149724	0.326624	0.116711	0.197687	0.0597859	0.147385	0.0426257	0.0832654	0.284847	0.0536876	0.220923	0.186486	-0.243382	0.437231	-0.132912	0.0203123	-1.10993	-0.799014	-1.17498	-1.02797		-1.29044	-1.04072	-1.16558
AMB_RS01180	dihydrofolate reductase	-0.605047	0.387018	0.888983	0.157435	0.477812	0.626216	0.447132	0.0648895	0.379412	-0.137723	0.0352624	0.173442	0.0236603	0.303552	0.344419	0.583834	0.410602	0.239285	0.376939	0.0597001	0.225308	0.373766	-0.572165	0.334078	0.0452263	0.147386	0.0828032	0.14062	0.123603		-0.0968603	-0.0220684	-0.0594643
AMB_RS01185	HD domain-containing protein	0.228961	-0.127863	-0.463628	-0.178655	-0.256715	0.376011	0.20432	0.357126	0.312486	0.177452	-0.314711	-0.199801	-0.112354	0.159594	0.504497	0.329019	0.331037	0.297593	0.311856	0.401091	0.336847	-1.05212	0.0444253	-0.217098	-0.408266	-0.166223	-0.198448	-0.716095	-0.360255		0.251287	0.0370179	0.144152
AMB_RS01190	UbiD family decarboxylase	-0.50776	-1.90236	-1.97175	-1.65985	-1.84465	-2.22017	-2.51572	-2.247	-2.32763	-0.660197	0.204335	-0.962823	-0.472895	-2.0048	-1.41102	-2.25115	-1.88899	-2.03969	-2.81066	-2.0207	-2.29035	-0.634647	-0.709384	-0.530431	-0.624821	-3.23634	-3.19205	-3.4314	-3.2866		-3.15555	-3.20592	-3.18073
AMB_RS01195	DUF4237 domain-containing protein	-0.0112722	-0.374894	-0.0908459	0.240581	-0.0750531	0.211151	0.182821	0.082909	0.15896	-0.289406	0.0470656	0.153227	-0.0297045	0.00491665	0.0346257	-0.254067	-0.0715082	-0.347752	0.1506	-0.0842107	-0.0937878	-0.212641	-0.339253	-0.0469048	-0.199599	0.0401817	0.150259	-0.0145213	0.0586399		0.0270132	-0.0448869	-0.00893686
AMB_RS01200	DUF4237 domain-containing protein	0.146892	0.0250471	-0.0327229	-0.0756978	-0.0277912	0.0782645	-0.0559585	-0.115525	-0.0310731	0.0119446	-2.39345e-06	-0.0438864	-0.0106481	0.0616161	0.0929348	-0.051842	0.0342363	-0.0120263	-0.0972652	0.0965362	-0.00425175	-0.0891756	-0.0518688	-0.022526	-0.0545234	0.540204	0.501263	0.540007	0.527158		0.558421	0.38546	0.47194
AMB_RS01215	pyruvate carboxylase	-0.0519994	0.133982	0.0490251	0.0655269	0.0828445	0.0951591	0.0669944	0.0322414	0.0647983	0.0930852	0.126485	0.0850319	0.101534	0.0195247	0.141281	0.115977	0.0922611	0.0253641	0.0739927	0.0731607	0.0575058	0.0559603	-0.0721488	0.0937949	0.0258688	-0.0332566	-0.0963001	-0.0555248	-0.0616939		0.022285	-0.0601102	-0.0189126
AMB_RS01220	hypothetical protein	-0.0266412	0.0529211	0.0232604	-0.0087204	0.0224871	0.040376	-0.00269731	0.0419252	0.0265346	-0.0110774	-0.0384441	-0.0446866	-0.0314027	0.0125888	0.0351762	0.112254	0.0533396	0.0259387	-0.0722316	0.0568155	0.00350753	0.0136321	0.231353	-0.112217	0.0442561	-0.301519	-0.318219	-0.299938	-0.306559		-0.262315	-0.174509	-0.218412
AMB_RS01225	tRNA pseudouridine(38-40) synthase TruA	-0.113579	0.195096	-0.0951052	-0.0561439	0.0146157	-0.111395	-0.231682	-0.346883	-0.229987	0.342252	-0.246209	-0.212163	-0.0387066	0.203838	0.189566	-0.1391	0.0847679	-0.0543153	-0.334184	0.187888	-0.0668703	0.303955	-0.556068	0.352953	0.0336135	-1.17783	-1.64753	-0.858486	-1.22795		-1.41028	-1.14235	-1.27632
AMB_RS01240	16S rRNA (uracil(1498)-N(3))-methyltransferase	0.276195	-0.100825	-0.326753	-0.179503	-0.20236	-0.133463	-0.104752	-0.0502062	-0.0961403	0.0563088	0.0201851	-0.116331	-0.0132791	0.19822	-0.482198	-0.427373	-0.237117	0.0120167	0.0895187	0.0286874	0.0434076	0.0936789	0.00195125	0.0873602	0.0609968	0.790805	0.644597	0.780533	0.738645		0.784047	0.685515	0.734781
AMB_RS01245	methyl-accepting chemotaxis protein	0.014399	0.193305	0.152564	0.0154063	0.120425	0.194624	0.199407	0.0372424	0.143758	0.166872	0.122831	-0.00282658	0.0956254	0.124086	0.252024	0.147382	0.174497	0.172204	0.236814	0.294232	0.234417	0.302298	0.279499	0.387536	0.323111	-0.663979	-0.465241	-0.48891	-0.539376		-0.718856	-0.604966	-0.661911
AMB_RS01250	hypothetical protein	0.312524	-0.00276909	0.108676	0.211558	0.105822	0.469968	-0.0859016	0.415496	0.266521	0.133704	0.343607	0.100804	0.192705	-0.0768699	0.0210179	0.238881	0.0610098	0.179895	0.187303	0.284764	0.217321	-0.128964	-0.00162003	0.179121	0.0161791	0.911518	0.724075	0.70098	0.778858		0.791545	0.84991	0.820727
AMB_RS01255	7-carboxy-7-deazaguanine synthase	0.157357	-0.144899	-0.158958	-0.0467285	-0.116862	-0.040746	-0.0749153	-0.164069	-0.0932435	-0.14759	-0.124422	-0.109862	-0.127291	-0.0323209	0.0140633	-0.0688699	-0.0290425	-0.0710001	0.0266166	-0.340675	-0.128353	0.112921	-0.208914	0.117459	0.00715542	-0.256274	0.0160247	0.0835507	-0.0522328		-0.0729807	-0.369469	-0.221225
AMB_RS01260	6-carboxytetrahydropterin synthase	0.237975	-0.197199	0.0734941	0.206195	0.0274968	0.289858	0.148132	0.03339	0.157126	-0.0656977	-0.3692	-0.0478417	-0.160913	0.18287	-0.0713241	-0.0049693	0.0355255	-0.139673	0.384134	-0.0490431	0.0651392	-0.187709	0.346248	-0.229157	-0.0235393	0.491651	0.671648	0.51481	0.55937		0.194885	0.427267	0.311076
AMB_RS01265	LysR family transcriptional regulator	-0.189298	0.689766	0.0330614	0.320476	0.347768	0.0309904	0.000702031	0.33615	0.122614	0.46711	0.218088	0.507726	0.397641	0.893031	-0.745759	-0.205732	-0.0194865	0.191193	0.445995	0.117194	0.251461	-0.0262955	1.41311	0.845867	0.744228	-0.112963	-0.612425	-1.15535	-0.626911		-1.11642	-1.03961	-1.07801
AMB_RS01270	4-oxalomesaconate tautomerase	-0.0585007	0.141349	-0.116301	-0.0794272	-0.0181262	0.0404731	0.0100324	0.0881619	0.0462225	0.0561601	0.13894	-0.0012947	0.0646019	-0.11384	-0.318684	0.0744684	-0.119352	-0.10026	-0.021242	-0.101307	-0.0742694	-0.0957756	0.103827	-0.0860324	-0.0259935	-0.0646319	0.182223	0.109182	0.0755911		0.118332	-0.051792	0.0332702
AMB_RS01275	amidohydrolase	-0.00336443	0.0089116	0.0257304	-0.037125	-0.000827657	-0.116915	-0.116745	-0.0622694	-0.0986431	0.0814546	0.0376427	-0.124409	-0.00177055	-0.227503	-0.10069	-0.146972	-0.158388	-0.199527	-0.201478	-0.0700242	-0.15701	0.0755454	0.0677638	0.0341438	0.059151	-0.0324578	0.0593725	-0.0114452	0.00515647		-0.0126273	-0.118618	-0.0656225
AMB_RS01280	4-carboxy-4-hydroxy-2-oxoadipate aldolase/oxaloacetate decarboxylase	0.0594915	-0.00709663	-0.00033408	-0.0482701	-0.0185669	-0.108934	0.0496173	0.0509782	-0.00277946	-0.00773324	0.0970098	0.00589865	0.0317251	-0.0709581	0.0109329	-0.0332925	-0.0311059	-0.100964	-0.0724361	-0.111599	-0.0949999	0.016741	-0.673142	-0.111276	-0.255892	0.348232	0.224911	0.321226	0.298123		0.210347	0.0381893	0.124268
AMB_RS01285	dehydrogenase	0.11828	-0.433692	-0.343509	-0.366366	-0.381189	-0.423244	-0.346269	-0.414928	-0.394814	-0.180247	-0.214597	-0.326069	-0.240304	-0.729597	-0.471872	-0.457812	-0.553094	-0.790418	-0.639855	-0.563638	-0.664637	-0.356376	-0.353774	-0.288742	-0.332964	0.0537867	0.0161618	0.00392953	0.024626		0.140608	-0.132186	0.00421105
AMB_RS01290	2-pyrone-4,6-dicarboxylate hydrolase	0.472521	-0.235748	-0.137506	-0.229313	-0.200856	-0.311328	-0.0449523	-0.196856	-0.184379	-0.0355225	-0.237541	-0.257552	-0.176872	-0.377742	-0.448231	-0.226712	-0.350895	-0.344187	-0.361147	-0.347709	-0.351014	-0.121929	-0.230115	-0.0746025	-0.142215	0.481993	0.330274	0.27745	0.363239		0.278013	0.24717	0.262592
AMB_RS01295	gfo/Idh/MocA family oxidoreductase	-0.179569	0.0643659	-0.0546826	0.0247413	0.0114749	-0.0298873	-0.0523421	-0.117347	-0.0665253	0.202137	0.0675722	-0.119664	0.0500151	-0.244923	-0.0645245	-0.105883	-0.138443	-0.106103	-0.319669	-0.00508858	-0.14362	-0.145305	0.107433	-0.169501	-0.0691245	0.135458	0.124885	0.24361	0.167984		0.165984	0.447126	0.306555
AMB_RS01300	aldo/keto reductase	0.116668	-0.361909	-0.184193	-0.23216	-0.259421	-0.366749	-0.339986	-0.345638	-0.350791	-0.209858	-0.149889	-0.15792	-0.172555	-0.664371	-0.394366	-0.431405	-0.496714	-0.50908	-0.568986	-0.598243	-0.55877	-0.290807	-0.120065	-0.298857	-0.236577	-0.29308	-0.333952	-0.323083	-0.316705		-0.195276	-0.449666	-0.322471
AMB_RS01305	protocatechuate 4,5-dioxygenase subunit alpha	0.0910078	-0.649788	-0.62841	-0.531143	-0.603114	-0.812313	-0.726873	-0.580493	-0.706559	-0.511191	-0.637565	-0.366801	-0.505186	-1.14544	-0.825677	-1.03881	-1.00331	-1.17797	-0.892543	-0.904413	-0.991641	-0.708565	-0.672221	-0.706233	-0.695673	-0.158697	-0.138806	-0.382119	-0.226541		-0.173853	-0.256	-0.214926
AMB_RS01310	protocatechuate 3,4-dioxygenase subunit beta	-0.163967	-0.318368	-0.383975	-0.284359	-0.328901	-0.696732	-0.22737	-0.292419	-0.405507	-0.428303	-0.215528	-0.203676	-0.282502	-0.798556	-0.466671	-0.481048	-0.582092	-0.784201	-0.61873	-0.548961	-0.650631	-0.513218	-0.638789	-0.360891	-0.504299	0.350642	0.426938	0.262023	0.346534		0.327697	0.279556	0.303626
AMB_RS01315	4-hydroxybenzoate 3-monooxygenase	-0.0550305	0.0455745	0.094966	0.0784798	0.0730067	-0.0551504	0.11406	0.12883	0.06258	-0.0543749	-0.0171886	0.000700377	-0.023621	0.169716	0.168823	0.0904726	0.143004	0.163792	0.143269	0.0124975	0.106519	0.00461769	-0.185023	0.208013	0.00920261	0.267517	0.289452	0.328759	0.295243		0.249891	0.210754	0.230322
AMB_RS01320	MFS transporter	-0.15981	-0.0466705	0.0620652	-0.0581424	-0.0142493	-0.131814	-0.082515	-0.04026	-0.0848631	0.0656325	0.200525	-0.00243995	0.0879058	-0.0793021	-0.0145119	-0.155071	-0.0829617	0.111416	-0.0299262	-0.0308833	0.016869	0.0286704	-0.10868	-0.021172	-0.0337271	-0.569361	-0.468307	-0.45332	-0.496996		-0.43975	-0.474452	-0.457101
AMB_RS01325	phosphatase PAP2 family protein	0.00774118	0.0479033	-0.436593	0.160734	-0.0759852	-0.0372126	-0.22244	-0.140983	-0.133545	0.33599	-0.0903738	0.723654	0.32309	-0.207791	-0.499642	-0.834607	-0.514013	-0.823832	-0.294666	-0.29989	-0.472796	0.347004	0.753419	-0.0524558	0.349322	-0.53201	-0.32059	-0.534853	-0.462485		-0.400579	-0.468022	-0.434301
AMB_RS01330	glycosyltransferase family 39 protein	0.556762	-0.130446	-0.653233	-0.325495	-0.369725	-0.895175	-0.788218	-0.520994	-0.734796	-0.132571	0.329543	0.389099	0.195357	-0.345998	-0.502055	-0.353282	-0.400445	-0.729988	-0.689638	-0.991653	-0.80376	0.351349	0.797091	0.798658	0.649032	-0.640784	-0.54503	-0.145847	-0.443887		-0.0709621	-0.264304	-0.167633
AMB_RS01335	methyl-accepting chemotaxis protein	0.130929	-0.23368	-0.280165	-0.0147073	-0.176184	-0.11868	-0.0457584	-0.254935	-0.139791	-0.253194	-0.499033	-0.0459743	-0.266067	0.0720015	-0.191521	-0.213862	-0.111127	0.150393	-0.0288732	-0.170617	-0.0163658	-0.183217	-0.294565	-0.349427	-0.275736	-0.00744935	0.00723949	0.12117	0.0403202		0.185378	-0.0369298	0.0742242
AMB_RS01340	hypothetical protein	0.131833	-0.0591586	0.0526818	-0.0236392	-0.0100387	-0.258451	-0.00819756	-0.0110083	-0.0925523	-0.0482725	-0.198372	-0.0235946	-0.0900797	0.0745086	0.0160111	0.102905	0.0644751	-0.040455	0.101601	0.118766	0.0599705	0.0202762	0.189031	0.126599	0.111969	-0.0833474	-0.151972	-0.166135	-0.133818		-0.0710898	-0.231142	-0.151116
AMB_RS01345	glycosyltransferase family 1 protein	-0.057924	0.14857	0.21077	-0.0308789	0.109487	-0.140118	-0.255363	-0.0209731	-0.138818	0.0978775	0.343061	0.0200801	0.153673	-0.0399366	0.126498	-0.287163	-0.066867	0.211416	-0.0765535	0.00832831	0.0477303	0.211885	-0.117495	0.0546252	0.0496719	-0.119183	-0.15066	-0.0519587	-0.107267		-0.00483016	-0.0665521	-0.0356911
AMB_RS01350	UDP-2,3-diacylglucosamine diphosphatase	0.176982	0.00923488	-0.106725	-0.096243	-0.0645777	-0.113594	-0.147174	-0.0696624	-0.110143	-0.109081	-0.0719999	0.115069	-0.0220041	-0.10537	-0.0660092	-0.00485832	-0.0587458	-0.200104	0.119966	-0.149266	-0.0764679	0.045671	-0.00969898	-0.124575	-0.0295345	-0.00700373	-0.0429681	-0.0188044	-0.0229254		-0.0305038	-0.0860568	-0.0582803
AMB_RS01355	sphingosine kinase	0.182147	-0.375505	-0.0684627	0.0359157	-0.136017	0.122416	0.13365	-0.36629	-0.0367413	-0.149394	0.0073615	0.165041	0.00766922	0.0119134	0.234602	0.106476	0.117664	-0.170956	-0.257804	-0.0998855	-0.176215	-0.0406103	-0.212586	-0.0937991	-0.115665	-0.254454	-0.371766	-0.309601	-0.31194		-0.215754	-0.130949	-0.173351
AMB_RS01360	hypothetical protein	0.936832	-0.346853	-0.19856	-0.103809	-0.216408	-0.114544	-0.162487	-0.351847	-0.209626	-0.311356	-0.302736	-0.089588	-0.23456	-0.148106	-0.318702	-0.226669	-0.231159	-0.333412	-0.104515	-0.362372	-0.266767	-0.385656	-0.47187	-0.245585	-0.367704	0.175117	0.330189	0.192651	0.232652		0.0157037	-0.0167188	-0.000507559
AMB_RS01365	nitroreductase	0.0693138	-0.0617311	-0.179763	-0.055376	-0.0989566	-0.0859414	-0.196024	-0.143111	-0.141692	-0.0223033	-0.166142	-0.0434309	-0.0772922	-0.262651	-0.196556	-0.193446	-0.217551	-0.108013	-0.0954637	-0.15737	-0.120282	-0.11107	0.0491624	-0.170641	-0.0775162	-0.0941212	-0.220335	-0.0742737	-0.129577		-0.22454	0.0189431	-0.102799
AMB_RS01370	hypothetical protein	0.0307701	0.0784222	-0.112944	-0.163329	-0.0659501	0.271443	0.0565222	0.217716	0.181894	-0.0151517	-0.0527901	-0.141974	-0.069972	-0.119407	-0.12241	-0.0326558	-0.0914907	0.0590499	0.244065	0.101532	0.134882	-0.0190324	-0.0461186	-0.0788953	-0.0480155	-0.669035	-0.518444	-0.691491	-0.626323		-0.515369	-0.569342	-0.542356
AMB_RS01395	energy-coupling factor ABC transporter permease	0.468644	0.0752036	0.0792575	0.0344549	0.062972	0.00195353	0.0610796	-0.00222023	0.020271	0.104048	0.0501289	-0.0936377	0.0201797	-0.00720857	0.207104	0.123306	0.107734	-0.0584326	0.141396	0.131509	0.0714907	-0.00598584	-0.0109578	0.103507	0.0288544	-0.683398	-0.384932	-0.549683	-0.539338		-0.500829	-0.458905	-0.479867
AMB_RS01400	energy-coupling factor ABC transporter substrate-binding protein	-0.396695	0.256723	0.139508	-0.0594344	0.112266	0.362752	0.194698	0.338794	0.298748	0.24127	0.313236	0.321225	0.29191	0.163468	0.294642	-0.0954945	0.120872	0.45344	0.0495546	0.17751	0.226835	0.28753	-0.0381749	0.403099	0.217485	1.05683	0.738604	0.932423	0.909285		0.789051	0.565575	0.677313
AMB_RS01410	cobalt ABC transporter	0.135172	0.0664579	-0.0563618	0.0802978	0.0301313	0.0962194	0.236708	0.126085	0.153004	0.0628579	0.164783	0.272274	0.166639	-0.00121071	0.0275225	0.291882	0.106064	0.213768	0.0239887	-0.0452116	0.0641816	0.161251	-0.568855	0.0887594	-0.106282	0.101958	0.141503	-0.197688	0.0152575		0.0779361	0.0318128	0.0548745
AMB_RS01415	rhodanese-like domain-containing protein	0.38522	0.167207	0.283028	-0.0282705	0.140655	0.321339	-0.00159648	-0.091531	0.0760705	-0.0945568	0.491126	-0.251745	0.0482747	0.140271	-0.366443	0.205427	-0.0069149	-0.157513	0.195791	0.276552	0.104944	-0.211191	0.230062	-0.104008	-0.0283789	-0.862606	1.15142	-0.679566	-0.13025		1.27514	-0.0509732	0.612086
AMB_RS01420	hypothetical protein	0.0993827	-0.254407	0.404395	0.193407	0.114465	0.22416	0.0650307	0.175816	0.155002	0.28239	0.479669	0.149563	0.303874	0.347501	-0.0238428	-0.0017882	0.10729	0.219807	0.229811	0.308926	0.252848	0.588023	0.747359	0.469334	0.601572	-0.391972	-1.07224	-0.363687	-0.609298		-1.11186	-0.853758	-0.982808
AMB_RS01425	bifunctional aldolase/short-chain dehydrogenase	-0.0835174	0.0323462	-0.0870479	0.010552	-0.0147166	-0.107271	-0.148317	-0.0684696	-0.108019	0.101794	0.347844	-0.0235846	0.142018	-0.125411	-0.1261	-0.188888	-0.146799	-0.0962601	-0.0773019	-0.209959	-0.12784	0.133278	0.487032	0.263358	0.294556	-0.447994	-0.396043	-0.454335	-0.432791		-0.460111	-0.384844	-0.422477
AMB_RS01430	hypothetical protein	0.325239	0.28127	0.0350066	0.0546937	0.123657	0.23031	0.197152	0.114089	0.180517	0.0367059	-0.00637206	0.180528	0.0702872	0.189655	0.0870817	0.141782	0.139506	0.170605	0.0433583	0.112877	0.108947	0.35638	0.373721	-0.0562377	0.224621	-2.46318	-1.21264	-1.24768	-1.64117		-1.74764	-1.51872	-1.63318
AMB_RS01435	M23 family peptidase	-0.231756	0.00822751	0.026443	-0.03662	-0.000649844	-0.210929	-0.215905	-0.302213	-0.243016	0.229591	0.201701	0.324709	0.252001	-0.0240404	-0.0650246	-0.189087	-0.0927172	-0.21523	-0.26174	-0.361208	-0.279392	0.119943	0.285391	0.353426	0.25292	-0.221647	-0.287638	-0.266725	-0.25867		-0.182653	-0.193223	-0.187938
AMB_RS01440	hypothetical protein	0.250516	-0.000424298	0.0378697	0.157644	0.0650299	-0.045743	0.0776464	0.102655	0.0448528	-0.0241066	0.0879534	0.184051	0.0826326	0.0385346	-0.128247	0.102037	0.00410831	0.112225	0.0204782	-0.0287019	0.034667	-0.0616296	-0.0993149	-0.248831	-0.136592	-0.0947845	-0.0997858	-0.11228	-0.102284		-0.0177273	-0.175883	-0.0968053
AMB_RS01450	hypothetical protein	-0.16435	0.113556	0.0462297	0.22255	0.127445	-0.255735	0.0495804	-0.0467115	-0.0842888	-0.0594042	0.255112	-0.0530063	0.047567	0.172046	0.162767	0.177149	0.170654	0.137292	0.281957	0.0463505	0.1552	0.0621436	0.045875	0.0370654	0.0483613	-1.47505	-2.34691	-2.91389	-2.24529		-2.82409	-1.56858	-2.19633
AMB_RS01455	DNA mismatch repair protein MutS	0.0466885	0.0666007	-0.0348537	0.0720342	0.0345937	-0.136348	-0.016138	0.0982772	-0.0180697	0.203206	0.285917	0.154587	0.21457	0.143025	0.227015	0.113739	0.16126	0.0809735	0.170014	0.0778017	0.109597	0.149994	0.274255	0.0657642	0.163338	0.122634	0.0844759	0.0471018	0.0847371		0.126235	0.0203046	0.0732699
AMB_RS01460	hypothetical protein	-0.0283856	-0.0843217	0.0327479	0.11844	0.0222887	0.0981629	0.238236	0.360039	0.232146	0.199059	0.512927	0.136134	0.282707	0.107556	0.089406	-0.0122282	0.061578	0.18997	0.21297	0.269162	0.224034	-0.11236	0.403322	0.0380416	0.109668	-0.0995501	0.0511125	-0.149692	-0.066043		0.159596	-0.0536436	0.052976
AMB_RS01465	NADP-dependent malic enzyme	0.0153826	-0.0545015	-0.0730558	-0.071797	-0.0664514	0.0183384	-0.0589782	-0.0637512	-0.034797	0.0462267	0.00284867	0.0712446	0.0401067	-0.0624662	-0.0376874	-0.0401425	-0.0467654	-0.0257872	-0.109847	0.0429309	-0.0309009	0.0795566	0.384259	0.0811844	0.181667	-0.0238166	-0.116532	-0.182311	-0.107553		-0.065845	-0.212748	-0.139296
AMB_RS01475	MFS transporter	0.0382385	-0.00656132	0.0135716	-0.0319205	-0.00830341	0.00850759	0.0886402	0.0436082	0.0469187	-0.134684	-0.020459	-0.000902922	-0.0520152	0.0494129	-0.0774609	0.0133459	-0.0049007	-0.0420101	0.0061221	0.0932333	0.0191151	-0.0268274	-0.0586707	-0.111768	-0.0657555	0.304684	0.304612	0.31639	0.308562		0.333809	0.232565	0.283187
AMB_RS01480	M48 family peptidase	0.183439	-0.316167	-0.00287351	-0.485046	-0.268029	-0.603502	-0.409497	-0.554629	-0.522543	-0.190718	-0.434994	-0.712039	-0.445917	0.00934963	-0.348571	-0.23343	-0.190884	-0.106578	-0.104221	-0.238834	-0.149878	-0.586669	-0.80228	0.29704	-0.36397	0.605127	0.542891	0.589814	0.579277		0.615124	0.533728	0.574426
AMB_RS01520	Zn-dependent protease	0.1131	-0.0625723	0.0440348	-0.0182594	-0.0122656	0.0243194	0.267527	0.0683815	0.120076	0.198768	0.0613187	0.0468574	0.102315	0.0299031	0.0806117	0.284757	0.131757	0.0462363	0.117624	0.230006	0.131289	0.213686	0.306279	-0.1094	0.136855	-0.277085	-0.510758	-0.354053	-0.380632		-0.298613	-0.357112	-0.327863
AMB_RS01525	RNA pyrophosphohydrolase	0.432964	0.0819519	0.0204753	0.106784	0.0697369	0.028812	-0.285953	-0.02371	-0.093617	-0.080169	0.421984	0.319801	0.220539	0.193628	-0.0883428	-0.00261973	0.034222	-0.462336	0.0380781	0.0306114	-0.131215	0.160479	1.1275	0.0483467	0.445443	-0.935655	-1.08205	-0.489402	-0.835703		-0.563775	-1.09291	-0.828341
AMB_RS01530	divergent polysaccharide deacetylase family protein	0.0394801	0.0970598	0.273579	0.106313	0.158984	-0.0745116	0.0679007	0.0867622	0.0267171	0.139817	0.509261	0.352103	0.333727	0.0298643	0.112481	0.0759995	0.0727817	0.0167979	0.0635763	0.14809	0.0761546	0.333467	0.819935	0.306539	0.486647	-0.0947157	-0.137943	-0.00721652	-0.0799583		-0.065845	-0.0734519	-0.0696485
AMB_RS01540	peptidase M23	-0.248234	0.00312474	0.190058	-0.262785	-0.0232008	-0.202462	-0.0727689	-0.0367693	-0.104	0.0686754	0.310452	0.613983	0.331037	0.166151	-0.169208	0.0533252	0.0167563	-0.42574	-0.162991	-0.375169	-0.3213	0.596982	0.43184	0.303448	0.44409	-0.557155	-0.782461	-0.850284	-0.729967		-0.670193	-0.569839	-0.620016
AMB_RS01550	hypothetical protein	0.36663	0.0775886	0.087709	-0.0683616	0.032312	0.0702598	-0.0237265	0.1089	0.0518113	0.0752125	0.0895575	0.255404	0.140058	-0.0282587	0.0290329	0.102275	0.0343497	0.00617425	0.139546	0.17192	0.10588	0.0556755	0.338386	0.211146	0.201736	-0.383355	-0.39386	-0.349591	-0.375602		-0.323738	-0.414701	-0.369219
AMB_RS01555	hypothetical protein	0.301662	0.0223423	0.310559	0.228767	0.187223	0.19798	0.283676	0.182115	0.221257	0.101043	0.323305	-0.0606145	0.121245	-0.0874058	0.18221	0.21591	0.103571	0.139987	0.0999236	0.162452	0.134121	0.118254	0.301049	-0.00469525	0.138202	-0.796047	-0.48546	-0.644977	-0.642161		-0.885694	-0.237242	-0.561468
AMB_RS01560	acyl-CoA dehydrogenase	-0.00951708	0.062763	-0.0222097	0.0304725	0.0236753	-0.0374313	0.039501	-0.00482976	-0.000920023	-0.0627934	-0.0222134	-0.00641555	-0.0304741	0.0797917	-0.0467008	-0.0828072	-0.0165721	0.0529627	0.0660909	0.0311921	0.0500819	0.0390754	-0.535521	-0.0955836	-0.197343	-0.178533	-0.164343	-0.194852	-0.179243		-0.177333	-0.172199	-0.174766
AMB_RS01565	crotonyl-CoA carboxylase/reductase	0.0583247	0.0258089	0.0632561	0.0813327	0.0567992	-0.128757	-0.210238	-0.149701	-0.162899	0.19474	0.00888785	-0.00552534	0.0660342	0.0915265	0.0451494	0.138139	0.091605	0.106279	-0.167112	-0.102993	-0.0546085	0.125275	0.272922	0.148831	0.182343	0.0281713	0.0447663	-0.0775634	-0.00154191		-0.0252146	0.027955	0.0013702
AMB_RS01570	protein meaA	0.00625337	0.0112386	0.00440365	-0.0376847	-0.00734747	0.0978886	0.0299677	0.032262	0.0533728	0.0187959	0.138327	0.000379698	0.0525009	-0.042948	0.0470763	0.0492788	0.0178024	0.019811	0.125261	0.0265528	0.0572083	0.00569574	0.203339	0.0757801	0.0949382	-0.0725319	0.00325543	0.00727654	-0.0206667		-0.0182597	-0.00688393	-0.0125718
AMB_RS01575	arsenate reductase (glutaredoxin)	-0.1778	0.123354	-0.0215879	-0.0571703	0.0148653	-0.236986	-0.124065	-0.131743	-0.164265	-0.209988	-0.53406	-0.825922	-0.523323	-0.00937912	-0.111537	-0.201023	-0.107313	0.0465384	0.362503	0.0296283	0.146223	0.214091	-1.02099	-0.264195	-0.357033	0.924208	0.851838	0.873768	0.883271		0.343752	0.844386	0.594069
AMB_RS01580	small-conductance mechanosensitive channel	0.121848	0.0174508	0.0610708	-0.0839572	-0.00181184	-0.163067	-0.0515146	-0.0024111	-0.0723309	0.0350192	0.00267136	0.00805177	0.0152475	-0.0181918	0.0391218	0.112293	0.0444077	0.0480995	0.0371181	0.10829	0.0645026	-0.157767	0.124288	-0.211783	-0.0817537	0.356628	-0.0743328	0.0927111	0.125002		-0.130399	-0.0123395	-0.0713694
AMB_RS01585	regulatory protein RecX	-0.140516	-0.310964	-0.326532	-0.092138	-0.243211	-0.10194	-0.0358343	-0.00649372	-0.0480892	-0.206925	-0.0717589	-0.402046	-0.22691	-0.204149	-0.410592	-0.174849	-0.263197	-0.136944	-0.126593	-0.139569	-0.134369	-0.45108	-0.0160516	-0.410283	-0.292472	0.114912	0.158748	-0.104719	0.0563136		-0.0877664	-0.0486931	-0.0682297
AMB_RS01590	multidrug ABC transporter permease	0.0353886	-0.154696	-0.0914824	-0.0781846	-0.108121	-0.0247994	-0.193423	0.084735	-0.0444957	-0.02001	-0.0475799	-0.161653	-0.0764143	0.026798	-0.0656685	-0.0771118	-0.0386608	-0.122039	-0.206885	-0.165768	-0.164897	-0.0147275	0.0128401	0.0598084	0.019307	-0.103125	0.0268672	-0.0890532	-0.0551037		0.0607813	-0.148921	-0.0440699
AMB_RS01595	XRE family transcriptional regulator	-0.178435	-0.134661	0.043297	-0.0590339	-0.0501327	-0.0570494	0.0374865	0.0192675	-9.84511e-05	-0.0888673	-0.0217151	-0.0283579	-0.0463134	-0.000949097	0.0277791	-0.230965	-0.0680451	-0.0910868	-0.143168	-0.0758548	-0.10337	0.0877759	-0.633224	-0.234631	-0.260026	0.427815	0.39087	0.26416	0.360948		0.469076	0.350368	0.409722
AMB_RS01600	class I SAM-dependent methyltransferase	0.297724	-0.105873	-0.212538	-0.206856	-0.175089	0.0413783	-0.0184539	-0.0615223	-0.012866	-0.0874285	0.15604	-0.110194	-0.0138607	-0.0889517	-0.0369695	-0.238282	-0.121401	-0.227795	-0.15022	-0.195935	-0.191317	-0.0129478	-0.575733	-0.115245	-0.234642	-0.813658	-0.350831	-0.767958	-0.644149		-0.436065	-0.728896	-0.58248
AMB_RS01605	aspartate aminotransferase family protein	0.282386	-1.45818	-1.38726	-1.37287	-1.4061	-0.551039	-1.11499	-0.671709	-0.779247	-1.04895	-1.34608	-0.60057	-0.998535	-0.493858	-0.36518	-0.57899	-0.479342	-0.308706	-0.299678	-0.073964	-0.227449	-0.885389	-5.46951	-1.06659	-2.47383	-0.745856	-0.503536	-0.812385	-0.687259		-0.415215	-1.29611	-0.855662
AMB_RS01615	molecular chaperone	0.44475	-0.0183756	0.0360087	0.0976254	0.0384195	0.0278111	0.0228848	0.24813	0.0996085	-0.0885129	-0.08882	-0.0878725	-0.0884018	-0.0240404	0.0220125	-0.16269	-0.054906	0.153885	-0.0684163	-0.0829852	0.000827937	0.0396283	0.506027	-0.185165	0.120164	0.109166	0.12675	0.253951	0.163289		0.122837	0.25661	0.189723
AMB_RS01630	methyltransferase domain-containing protein	-0.0769771	0.119259	0.0346634	0.107919	0.0872803	0.190386	0.300476	0.00212007	0.164327	0.243508	0.223302	0.0386347	0.168482	0.183137	-0.0592013	-0.0853178	0.0128725	-0.00264015	0.035265	-0.0261585	0.00215544	0.187192	0.311695	0.200142	0.23301	0.249205	0.0521918	0.176275	0.159224		0.256005	-0.243859	0.00607307
AMB_RS01635	chemotaxis response regulator protein-glutamate methylesterase	0.014284	-0.0127165	-0.000575332	0.0952454	0.0273179	0.202693	-0.0427504	-0.00500693	0.0516452	0.133124	0.185374	0.18058	0.166359	-0.127484	-0.23614	-0.0272612	-0.130295	-0.208052	-0.130098	-0.234973	-0.191041	0.0882102	0.120865	0.217194	0.14209	-0.0830166	-0.29574	-0.254513	-0.21109		-0.255108	-0.258506	-0.256807
AMB_RS01640	response regulator	-0.113263	-0.221513	-0.208752	-0.321702	-0.250656	0.0407368	0.214443	0.122859	0.126013	0.0773396	-0.281747	-0.384704	-0.19637	-0.111943	-0.0712326	-0.183693	-0.122289	0.0569232	0.314584	0.200559	0.190689	-0.816304	0.357654	-0.38626	-0.281636	0.762614	1.11686	0.866745	0.915408		1.03327	1.22647	1.12987
AMB_RS01645	chemotaxis protein CheW	0.159468	0.354553	0.0732333	0.197705	0.208497	0.268617	0.474461	0.349439	0.364172	0.244562	-0.561841	-0.0597224	-0.125667	0.029973	0.219254	0.323857	0.191028	0.336087	0.233461	0.464623	0.344724	0.213867	-0.327872	-0.0459229	-0.0533093	-0.122112	-0.269137	-0.0863525	-0.1592		0.0488657	0.126185	0.0875253
AMB_RS01650	ATPase	-0.469345	-0.166041	-0.238003	-0.110147	-0.171397	-0.287921	-0.152463	-0.231473	-0.223952	0.318309	0.203323	0.0496271	0.19042	-0.240352	-0.445842	-0.196008	-0.294068	-0.255549	-0.393636	-0.00554942	-0.218245	0.0187387	0.169711	0.399035	0.195828	-1.87753	-2.39868	-2.14897	-2.14173		-2.13005	-2.54011	-2.33508
AMB_RS01655	hypothetical protein	0.220292	0.151617	0.101827	0.215429	0.156291	-0.545088	-0.157363	-0.0208949	-0.241115	-0.389613	-0.667099	0.158828	-0.299295	-1.18847	-0.535372	-0.011142	-0.578329	-0.51752	-0.121684	-0.740628	-0.459944	-0.160405	-0.268669	-0.324021	-0.251032	0.732498	0.50634	-0.0815156	0.385774		0.800914	-0.257953	0.271481
AMB_RS01660	class I SAM-dependent RNA methyltransferase	-0.131817	-0.188191	-0.218691	0.11196	-0.0983074	-0.338398	0.116103	0.32068	0.0327951	-0.244523	-0.0688097	0.0487525	-0.0881934	-0.176168	0.045269	-0.0039256	-0.0449415	-0.0399972	0.149535	0.313995	0.141177	0.0783066	-0.485474	-0.3336	-0.246922	-0.0397527	-0.0997333	0.135222	-0.00142127		0.28399	0.219002	0.251496
AMB_RS01665	ABC transporter	0.129163	0.0820553	0.00476032	-0.0986813	-0.00395522	0.0574139	-0.0598777	0.00469393	0.000743394	0.0838715	0.151176	-0.0890708	0.0486589	-0.118126	-0.0514949	-0.073138	-0.0809196	-0.0139753	-0.102772	-0.167928	-0.0948919	-0.0571425	-0.347635	0.0820355	-0.107581	0.163986	0.0911214	0.115529	0.123545		0.068245	0.224214	0.14623
AMB_RS01670	MCE family protein	-0.132626	0.039732	-0.0301133	0.0197604	0.00979304	-0.0967163	-0.0152138	0.0139568	-0.0326578	0.134988	-0.120708	0.17325	0.0625102	-0.20984	-0.0744681	-0.00359849	-0.0959688	0.0486042	-0.134863	-0.0382573	-0.0415055	0.117846	0.337115	-0.0208258	0.144712	-0.0162979	-0.0379279	0.0890572	0.0116105		-0.334103	-0.274485	-0.304294
AMB_RS01680	ABC transporter permease	-0.0241685	-0.0972764	-0.0438223	0.146408	0.00176973	-0.140227	-0.178237	-0.204353	-0.174273	-0.1409	0.0931149	0.0508061	0.00100704	-0.00175116	0.0809054	0.0566952	0.0452831	-0.00870297	-0.035069	-0.00604828	-0.0166068	-0.0666494	-0.194914	0.061933	-0.0665435	0.0453247	-0.0630705	0.02591	0.00272139		-0.129316	-0.0250363	-0.0771762
AMB_RS01685	anti-sigma factor antagonist	0.169771	-0.234517	0.0168619	0.0114073	-0.0687492	-0.0431585	-0.0815925	0.138972	0.00474047	-0.0659704	0.101128	0.0600346	0.0317306	0.149278	0.0604416	-0.143638	0.0220271	0.339889	0.0187235	0.238704	0.199106	0.144304	0.163677	0.199434	0.169139	-1.04696	-1.50864	-1.45022	-1.33527		-0.856587	-0.695401	-0.775994
AMB_RS01690	serine phosphatase	-0.199292	-0.183155	-0.0528836	0.0945617	-0.047159	0.12268	0.370503	0.188051	0.227078	0.14412	0.0124984	-0.0481161	0.0361674	0.0056383	0.175249	0.183889	0.121592	0.214666	0.404296	0.0607969	0.226586	0.222164	0.0122848	0.275864	0.170104	-0.0170542	-0.00264817	0.070451	0.0169162		0.00410342	0.0150735	0.00958846
AMB_RS01700	hypothetical protein	-0.0388773	-0.244483	-0.177491	-0.262256	-0.228077	-0.462294	-0.445806	-0.233089	-0.380396	0.165701	0.293991	0.365968	0.27522	-0.133351	-0.212502	0.0705847	-0.0917562	-0.00658687	-0.300176	-0.54798	-0.284914	-0.0271613	0.080673	-0.00857342	0.0149794	-0.349805	-0.441992	-0.267045	-0.352948		-0.035582	-0.234663	-0.135123
AMB_RS01705	alpha/beta hydrolase	0.0650821	0.205673	-0.0239867	0.176418	0.119368	0.123532	0.0420289	0.179727	0.115096	0.0323088	-0.0846912	-0.0457984	-0.0327269	0.0176783	0.0301776	-0.043769	0.00136231	0.306489	0.0137549	-0.0270496	0.0977316	0.241524	0.555849	-0.236354	0.187006	-1.11912	-1.89405	-1.32227	-1.44515		-1.07911	-1.74942	-1.41426
AMB_RS01735	Uncharacterized protein, involved in the regulation of septum location	-0.203468	-0.016923	-0.131508	0.131515	-0.00563869	-0.0104883	0.041569	0.106278	0.0457862	-0.101166	-0.371752	0.0929315	-0.126662	-0.103309	0.117134	0.209894	0.0745733	0.0613398	-0.0617624	0.144536	0.0480377	-0.172919	0.243243	-0.518774	-0.149483	0.365795	0.279203	0.0478946	0.230964		0.0442182	-0.14904	-0.0524111
AMB_RS01740	hypothetical protein	0.112123	0.115796	-0.0189922	0.0516197	0.0494745	-0.0504738	-0.127277	-0.0679787	-0.0819098	0.152049	0.247716	-0.0895885	0.103392	0.0713	-0.105594	-0.161911	-0.0654018	0.0492871	-0.191543	-0.10049	-0.0809153	0.11511	-0.0967796	0.176278	0.0648693	0.31865	0.116882	0.137452	0.190994		0.116824	0.27671	0.196767
AMB_RS01745	hypothetical protein	0.101792	-0.678299	-0.463998	-0.79941	-0.647236	-0.528942	-0.364987	-0.643831	-0.512587	0.303285	0.496556	-0.236444	0.187799	-0.311684	-0.636705	0.0714289	-0.29232	-0.858701	-1.3209	-0.796371	-0.99199	0.361898	1.9757	0.431831	0.923144	0.657132	-0.369412	-0.0300811	0.0858797		0.216126	-0.372673	-0.0782736
AMB_RS01750	recombinase family protein	0.0957708	0.0249241	-0.00452154	0.061493	0.0272985	-0.0175046	0.0258565	0.0301413	0.012831	-0.0126589	0.0568384	0.106212	0.0501303	0.00350355	0.038379	0.07019	0.0373575	0.105928	0.137633	-0.00216762	0.0804647	-0.0521187	0.210587	-0.0195481	0.0463069	0.111211	0.116026	0.0592215	0.0954861		0.151782	0.097366	0.124574
AMB_RS01760	hypothetical protein	0.160953	-0.0698345	-0.337021	-0.35827	-0.255042	-0.420785	-0.195138	0.147777	-0.156049	0.486991	0.0558719	0.0972608	0.213375	-0.389566	-0.619886	0.145179	-0.288091	0.143591	-0.163352	-0.085954	-0.0352382	-0.205833	-0.168292	0.375204	0.000359609	0.907697	0.786089	0.853883	0.849223		0.944019	0.784388	0.864204
AMB_RS01770	XRE family transcriptional regulator	-0.134291	-0.256726	0.101449	-0.00499803	-0.0534251	-0.141244	0.115763	-0.099915	-0.0417987	-0.502252	-0.622798	-0.179717	-0.434922	-0.263769	-0.0977459	0.258661	-0.0342844	-0.0791258	-0.0378192	-0.185099	-0.100681	-0.515319	0.101832	-0.340919	-0.251469	-2.56883	-2.82569	-2.24317	-2.5459		-4.16122	-1.41625	-2.78873
AMB_RS01775	hypothetical protein	-0.179446	0.00498557	0.0289435	-0.119951	-0.0286739	-0.0744789	0.140492	0.0124104	0.0261413	0.0153172	-0.112996	-0.0892553	-0.0623114	0.0402948	0.0161606	0.0375713	0.0313422	0.194606	-0.0937005	-0.0800446	0.00695372	-0.171223	-0.0373939	-0.0333523	-0.0806563	-0.340833	-0.102764	-0.324283	-0.25596		-0.293985	-0.0661616	-0.180073
AMB_RS01780	sigma-70 family RNA polymerase sigma factor	-0.25532	0.2556	0.422729	0.463487	0.380605	0.347828	0.500113	0.00381493	0.283919	0.0464912	0.290467	0.013314	0.116757	0.3637	0.288836	0.515941	0.389492	0.285628	0.278612	0.393375	0.319205	0.321669	0.646782	0.061733	0.343395	0.420448	0.33733	0.487475	0.415084		0.341223	0.393869	0.367546
AMB_RS01785	hypothetical protein	-0.0753367	0.0421757	0.075615	0.0461191	0.0546366	0.190285	0.105827	-0.057514	0.0795328	-0.134401	0.0134214	-0.0173707	-0.0461167	-0.0956051	-0.0167498	-0.115966	-0.0761069	-0.0821819	-0.268046	-0.242756	-0.197661	0.0406859	-0.0799875	-0.179485	-0.0729288	-0.00777665	0.109745	-0.092045	0.00330788		0.235206	-0.00710675	0.11405
AMB_RS01790	oxidoreductase	-0.144395	0.0589569	-0.0202175	-0.0185986	0.0067136	-0.0660596	0.0390489	-0.00460559	-0.0105388	-0.0375749	0.0626621	-0.0885683	-0.0211604	0.0155808	0.100311	0.0317136	0.0492018	0.0282885	-0.0161604	0.0270978	0.0130753	-0.0220188	-0.122091	-0.0124742	-0.0521945	0.0100619	0.0248097	-0.0679857	-0.0110381		-0.0291286	0.0150592	-0.00703473
AMB_RS01795	DUF669 domain-containing protein	-0.136338	-0.0850514	-0.417045	-0.141134	-0.21441	-0.277022	-0.249948	-0.303997	-0.276989	-0.29071	-0.0873998	-0.458261	-0.27879	-0.348749	-0.367368	-0.371245	-0.362454	-0.13846	-0.373284	-0.208769	-0.240171	-0.329427	0.332199	-0.06753	-0.0215861	-0.586647	-0.457073	-0.278356	-0.440692		-0.480885	-0.185586	-0.333235
AMB_RS01800	hypothetical protein	0.248322	0.190096	0.0694908	-0.0316888	0.0759659	0.341687	0.360803	0.375849	0.359446	0.101259	-0.073896	0.0355059	0.0209562	0.167154	0.0540838	0.0385698	0.0866024	0.230352	0.0459789	0.201753	0.159361	0.228504	0.0621499	0.333187	0.207947	-1.26522	-0.523005	-1.42188	-1.07003		-1.28281	-0.664151	-0.973479
AMB_RS01805	hypothetical protein	0.098794	-0.0267527	-0.165931	-0.0103434	-0.0676757	0.0745838	-0.0131656	-0.162813	-0.0337982	-0.11177	-0.0496582	0.00889054	-0.0508459	0.00678683	-0.12299	-0.123241	-0.0798147	-0.112893	-0.110012	0.00308198	-0.0732744	-0.0443862	0.0408004	-0.102606	-0.0353974	0.18545	0.109808	0.117835	0.137698		0.182867	0.0918828	0.137375
AMB_RS01810	DNA helicase	-0.0677382	0.0407788	-0.129371	0.0820225	-0.00218989	0.00928118	-0.0142721	-0.0305148	-0.0118352	-0.0487373	-0.202451	0.11027	-0.0469729	-0.0600372	-0.0250577	0.0748348	-0.00342001	-0.00495966	0.00301361	-0.00706993	-0.00300532	-0.040542	0.118576	-0.079338	-0.000434729	0.143251	0.125256	0.0441518	0.104219		0.207407	0.115191	0.161299
AMB_RS01815	hypothetical protein	0.114748	-0.250289	-0.507492	0.369931	-0.129283	-0.15594	0.187651	-0.0875523	-0.0186137	-0.208592	-1.19684	-0.337338	-0.580924	0.33896	0.683153	-0.380945	0.213723	0.101784	0.125122	-0.211197	0.00523611	0.214767	1.0503	-0.361764	0.3011	0.544219	0.219439	0.539355	0.434338		0.23194	0.440708	0.336324
AMB_RS01820	DUF3987 domain-containing protein	-0.0812439	0.0231369	-0.0662702	-0.0180155	-0.0203829	-0.0633483	-0.0790659	-0.0326023	-0.0583388	-0.0265479	0.101081	-0.0795842	-0.00168384	-0.084793	-0.0248469	-0.000157632	-0.0365992	-0.0255191	-0.0547185	-0.112934	-0.0643905	-0.023472	0.0473131	0.114464	0.0461016	0.0184589	-0.0187509	-0.0401895	-0.0134938		-0.100711	-0.0227335	-0.0617222
AMB_RS01825	hypothetical protein	-0.274704	0.555592	0.117321	0.133087	0.268667	0.115787	0.400287	0.186119	0.234064	0.0557866	0.116857	0.26446	0.145701	0.0564228	0.224525	0.0822929	0.12108	0.264255	0.0754863	0.0752274	0.138323	0.273208	-0.263242	0.0980577	0.0360081	-0.489321	0.358091	0.336255	0.0683418		-0.218087	-0.333029	-0.275558
AMB_RS01830	hypothetical protein	-0.597701	0.00956167	0.881641	0.279622	0.390275	-0.786947	-0.506644	-1.47027	-0.921288	2.05004	1.7155	1.8402	1.86858	0.865628	-2.53089	-1.45921	-1.04149	-1.25037	-2.68548	-1.58854	-1.84146	2.20276	-2.25817	0.771629	0.23874	1.00728	1.07214	1.3378	1.13907		-4.63017	-3.84992	-4.24004
AMB_RS01835	hypothetical protein	-0.134497	0.0321094	0.0431981	-0.00828966	0.0223393	-0.00622956	-0.161152	-0.0880206	-0.085134	0.182504	0.35808	0.196961	0.245848	-0.0810068	-0.0517298	0.0649317	-0.0226016	-0.194093	-0.0624556	-0.0908472	-0.115799	0.143831	-0.126559	0.0422054	0.0198258	0.188014	-0.0121	-0.00483235	0.057027		-0.0638	0.00978223	-0.0270089
AMB_RS01840	DNA methyltransferase	-0.1266	0.128709	0.0317376	0.0530769	0.0711745	0.0993344	0.144758	0.23186	0.158651	0.127313	0.145695	0.0906514	0.12122	0.11269	0.113176	0.126824	0.117563	0.163397	0.201991	-0.00129579	0.121364	0.00878189	0.183267	0.164411	0.11882	-0.156949	-0.280837	-0.249154	-0.22898		-0.326752	-0.324601	-0.325677
AMB_RS01845	DNA methylase	-0.186279	-0.141103	-0.17058	-0.236086	-0.18259	-0.19333	-0.237446	-0.192086	-0.207621	-0.0378305	-0.172136	-0.108062	-0.10601	-0.0714936	-0.0717608	0.00084506	-0.0474698	-0.0673051	-0.163768	-0.161802	-0.130958	-0.06116	-0.0163982	-0.0567481	-0.0447688	0.237877	0.194024	0.200603	0.210835		0.0854669	0.0656522	0.0755595
AMB_RS01850	hypothetical protein	0.1718	0.145325	0.0568444	0.0423013	0.0814904	0.192788	0.148646	-0.19017	0.0504214	0.0265821	-0.177801	0.0608128	-0.0301354	0.0980818	0.136334	-0.0518719	0.0608479	0.185441	-0.182992	-0.124254	-0.0406017	-0.16826	0.91748	0.472597	0.407273	0.304359	-0.114848	0.0323439	0.0739517		0.246802	0.198303	0.222552
AMB_RS01855	hypothetical protein	-0.0674313	-0.458281	-0.551941	-0.368767	-0.459663	-0.617354	-0.716966	-0.519513	-0.617944	-0.567767	0.168434	-0.416219	-0.271851	-0.267657	-0.537423	-0.551748	-0.452276	-0.621433	-0.412439	-0.631973	-0.555282	-0.344656	-0.569424	-0.358225	-0.424102	0.266949	0.424191	0.288199	0.326446		0.297793	0.394459	0.346126
AMB_RS01865	hypothetical protein	0.198784	-0.255552	-0.252513	-0.136953	-0.215006	-0.170975	-0.211648	-0.326501	-0.236375	0.0218178	-0.11975	-0.0900888	-0.0626736	-0.112207	-0.177433	-0.193021	-0.160887	-0.211283	-0.32311	-0.423153	-0.319182	-0.147376	-0.421394	-0.0308266	-0.199865	-0.0844072	0.287452	0.219198	0.140748		-0.158182	0.00888889	-0.0746468
AMB_RS01870	DUF3489 domain-containing protein	-0.0810564	-0.0872415	0.140799	0.00727467	0.0202775	-0.114844	0.203035	-0.107204	-0.00633761	-0.119696	-0.218398	0.275641	-0.0208174	0.0369019	-0.00233817	0.14513	0.0598979	-0.104338	0.0875662	0.191685	0.0583044	0.0357533	-0.451673	0.30061	-0.0384365	-1.01447	-0.789883	-0.813536	-0.87263		-1.02006	-0.824	-0.922029
AMB_RS01875	hypothetical protein	0.00578065	-0.57032	-0.281359	-0.261412	-0.37103	-0.48734	-0.382778	-0.650745	-0.506954	-0.297342	-0.275455	-0.698563	-0.423787	-0.170102	-0.104348	-0.188278	-0.154243	-0.332444	-0.545704	-0.522476	-0.466874	-0.327847	0.00906779	-0.651515	-0.323431	0.205614	-0.129915	0.470262	0.181987		-0.00738134	0.294993	0.143806
AMB_RS01885	hypothetical protein	-0.207565	0.0517417	-0.0899803	0.0590451	0.00693551	-0.133063	-0.202633	0.000408769	-0.111762	0.0409084	0.432332	0.0465282	0.173256	0.0264946	-0.19728	-0.024766	-0.0651838	-0.196021	-0.0224967	-0.191213	-0.136577	0.00931264	-0.180411	0.267208	0.0320368	-0.155867	-0.229888	-0.143272	-0.176342		-0.217512	0.0453691	-0.0860716
AMB_RS01890	phage terminase large subunit family protein	-0.0197629	-0.0538273	0.0266656	-0.0207395	-0.0159671	-0.0065032	-0.0814156	-0.0632804	-0.0503997	0.0635041	0.185329	0.128875	0.125903	-0.0279626	-0.0847562	0.13547	0.00758386	-0.0237608	-0.113048	0.00630903	-0.0434998	0.22684	-0.144311	0.0406457	0.0410583	0.351859	0.331163	0.394063	0.359028		-0.0332328	-0.124675	-0.078954
AMB_RS01895	hypothetical protein	-0.0395241	0.0385232	-0.390708	-0.134535	-0.16224	0.1178	-0.561144	-0.165486	-0.202943	0.0879363	-0.336531	-0.678667	-0.309087	-0.212649	-0.00192211	-0.144185	-0.119585	-0.173278	-0.736861	-0.143586	-0.351242	-0.0340643	-1.37671	-0.118716	-0.509829	0.704122	0.548349	0.57417	0.60888		0.329146	0.417041	0.373093
AMB_RS01900	phage portal protein	-0.0981364	-0.0949639	0.0365596	-0.0147525	-0.0243856	0.146514	0.0898321	0.173183	0.13651	0.0737478	0.138043	0.0603208	0.0907038	0.158632	0.091186	0.0515312	0.10045	-0.0582574	0.0836934	0.0515039	0.0256466	0.144857	0.074198	0.107106	0.10872	-0.0671271	-0.0926761	-0.273475	-0.144426		-0.288976	-0.162152	-0.225564
AMB_RS01905	S49 family peptidase	-0.295172	0.0346798	0.0225749	0.0445968	0.0339505	-0.0628105	0.0112272	-0.0677128	-0.0397654	0.0141504	0.160611	0.0803426	0.0850346	0.0900942	0.221154	0.0393882	0.116879	-0.0329323	0.0580376	0.00366319	0.00958951	0.12083	0.459259	0.111508	0.230532	-0.0204285	0.0225625	0.0625266	0.0215536		0.098786	-0.0180643	0.0403609
AMB_RS01910	head decoration protein	-0.989122	0.0579348	-0.278044	-0.293176	-0.171095	-0.093486	0.314502	-0.49192	-0.0903013	0.0390264	-0.207699	-0.208524	-0.125732	-0.0432617	-0.360542	-0.199323	-0.201042	-0.282225	0.0520979	-0.202767	-0.144298	0.0627343	-4.65473	0.0789832	-1.50434	-1.06239	-0.987501	-1.10817	-1.05269		-1.08381	-0.995192	-1.0395
AMB_RS01915	minor capsid protein E	-0.15583	-0.113304	-0.00451154	-0.0920317	-0.0699489	0.0717573	-0.0350602	0.00355196	0.0134164	0.0774497	0.00993231	0.0176096	0.0349972	-0.03912	-0.055116	0.0287319	-0.0218347	0.0180442	0.0442037	-0.101532	-0.0130946	0.0815029	0.182905	-0.0397506	0.0748857	-0.0551001	-0.056755	-0.0887753	-0.0668768		0.139302	0.0289015	0.0841019
AMB_RS01920	hypothetical protein	0.20545	-0.274086	-0.26148	-0.207641	-0.247736	-0.0535361	0.030853	-0.214954	-0.0792124	-0.265925	-0.0532403	-0.447362	-0.255509	-0.332289	0.034197	-0.271754	-0.189948	-0.300935	-0.111368	-0.00677003	-0.139691	0.0616944	0.670418	0.141944	0.291352	0.27103	0.20471	0.212212	0.229318		0.0186904	0.170899	0.0947946
AMB_RS01925	hypothetical protein	-0.206043	-0.0402354	-0.0290573	0.0245942	-0.0148995	-0.0433029	-0.285674	0.0604747	-0.0895009	0.00825733	0.267755	0.170019	0.148677	-0.107085	0.0431816	0.197726	0.0446077	-0.055009	-0.0115902	0.0505072	-0.005364	0.112111	-0.173459	0.32134	0.0866639	-0.34166	-0.701116	-0.268604	-0.437127		-0.357096	-0.630321	-0.493709
AMB_RS01930	DUF4172 domain-containing protein	-0.595273	-0.188573	-0.0516732	-0.223902	-0.154716	-0.0036992	-0.0212322	-0.0183332	-0.0144215	-0.0870926	0.405904	-0.426549	-0.0359128	0.0659783	0.0199255	-0.175495	-0.0298636	0.369824	-0.0588574	0.467792	0.259586	-0.16389	0.0298891	-0.930615	-0.354872	0.173535	-0.139587	0.075504	0.036484		0.49997	0.202628	0.351299
AMB_RS01935	hypothetical protein	0.343426	-0.347151	-0.0122402	0.244659	-0.0382441	0.354522	0.106966	0.308067	0.256519	-0.0126011	0.635316	0.187539	0.270085	-0.0797227	0.465726	-0.359054	0.00898308	-0.0918182	-0.0559317	-0.117774	-0.0885081	0.22699	0.0688867	0.290019	0.195298	-0.0623692	-0.118401	-0.136312	-0.105694		-0.0990237	-0.175333	-0.137179
AMB_RS01955	replication protein	0.0775041	-0.0302318	-0.0515469	0.0105739	-0.0237349	0.0465447	0.0232729	0.0682352	0.0460176	0.0247192	-0.027177	0.101106	0.0328826	0.0579379	-0.0247973	-0.0110105	0.00737667	0.0852379	-0.0117985	-0.0112063	0.0207444	0.0158146	0.195073	0.0018096	0.070899	0.192372	0.089316	0.0507431	0.11081		0.0952283	0.0376536	0.066441
AMB_RS01960	hypothetical protein	-0.0953939	-0.27602	-0.382525	-0.056553	-0.238366	-0.145032	-0.209336	-0.491928	-0.282099	-0.123081	-0.228737	-0.873424	-0.408414	-0.301805	0.0689679	0.0626658	-0.0567238	0.0852933	-0.0314354	-0.416636	-0.120926	-0.36767	0.555253	0.0313202	0.0729677	-1.873	-2.64707	-3.06974	-2.52994		-2.39566	-3.53369	-2.96468
AMB_RS01970	hypothetical protein	0.100203	-0.200561	-0.142445	-0.075876	-0.139627	-0.171226	0.376385	0.300385	0.168515	-0.112936	-0.435078	-0.233563	-0.260525	-0.0517818	0.247578	0.0219652	0.0725872	0.0733825	-0.130021	-0.0216353	-0.0260914	0.363662	-1.06451	-0.0522931	-0.251046	0.0733148	-0.402775	-0.484497	-0.271319		-0.47225	-0.407088	-0.439669
AMB_RS01975	hypothetical protein	0.244757	0.0121105	-0.0218897	-0.0619829	-0.0239207	-0.0363509	-0.129392	-0.14935	-0.105031	0.00466726	-0.218472	-0.107284	-0.107029	-0.05546	-0.0670305	-0.0914386	-0.0713097	0.150608	-0.0273991	-0.0501154	0.0243643	0.0378784	-0.0392276	-0.0366171	-0.0126554	0.158907	0.21575	0.244372	0.206343		0.193463	0.0811912	0.137327
AMB_RS01980	hypothetical protein	0.0191381	-0.0173933	0.00550356	-0.0328953	-0.0149284	-0.0712112	-0.0146648	-0.0578622	-0.0479127	0.0842052	0.0975568	0.050725	0.0774957	-0.0755692	-0.101924	0.0138806	-0.0545377	-0.0579436	-0.143412	-0.0486326	-0.0833292	-0.0238047	-0.0928364	0.0641802	-0.017487	-0.0585762	0.0159732	-0.103992	-0.048865		0.116474	0.0175223	0.0669982
AMB_RS01985	hypothetical protein	0.198789	-0.405618	0.163054	-0.300205	-0.180923	-0.250021	-0.326672	-0.341812	-0.306169	-0.348547	-0.000978469	0.0532318	-0.0987646	-0.0572388	-0.0912927	0.24911	0.033526	-0.176441	-0.201378	-0.292027	-0.223282	0.0720519	-0.197087	0.327451	0.067472	0.153473	-0.0389965	-0.204699	-0.0300743		0.0682592	-0.0696123	-0.000676569
AMB_RS01990	hypothetical protein	-0.0169616	-0.188434	0.0693984	0.0834843	-0.0118504	0.0330007	-0.0974407	-0.118098	-0.0608461	0.0857182	0.0124984	0.347949	0.148722	-0.00931628	-0.0870691	0.0170355	-0.0264499	0.0607799	-0.0912434	-0.171626	-0.0673631	0.128171	0.295528	0.0704653	0.164721	0.128142	0.171125	0.186218	0.161828		0.148958	0.104674	0.126816
AMB_RS01995	DUF1833 domain-containing protein	-0.76745	-0.445707	-0.418198	-0.380758	-0.414888	-0.215058	-0.0591558	0.359308	0.0283647	-0.0302105	-0.475805	-0.257247	-0.254421	0.165511	-0.276809	0.237955	0.0422192	0.059534	-0.172753	0.22201	0.0362638	-0.720591	-1.15444	-0.656069	-0.843701	1.39601	1.08398	1.30217	1.26072		0.965674	1.13573	1.0507
AMB_RS02005	hypothetical protein	0.00180499	0.10955	0.155041	-0.046876	0.0725715	0.0430911	0.0176718	0.0294701	0.0300777	0.0882751	0.120165	0.1865	0.131646	0.0569645	0.105679	0.0493261	0.0706565	0.0362277	0.0142741	0.137079	0.0625269	0.143777	0.137123	0.187454	0.156118	-0.0717887	-0.0509916	-0.0348478	-0.0525427		-0.136437	-0.042622	-0.0895297
AMB_RS02010	structural protein	-0.0800573	0.11406	0.128932	0.0214953	0.0881624	0.07102	0.116739	0.104215	0.0973246	0.078567	-0.118343	-0.00125772	-0.0136779	0.138742	0.0312285	0.179528	0.1165	-0.138454	-0.0235778	0.0665115	-0.03184	-0.0521465	0.349524	0.116559	0.137979	-0.362165	-0.0529078	-0.265572	-0.226882		-0.122942	0.0589908	-0.0319754
AMB_RS02015	hypothetical protein	-0.0315851	-0.260195	-0.187076	-0.257443	-0.234905	-0.244882	-0.211385	-0.286335	-0.247534	-0.0941864	-0.24187	-0.358053	-0.23137	0.079783	-0.224971	-0.315206	-0.153465	-0.302841	-0.140898	-0.373589	-0.272443	-0.123604	-0.282536	0.0748557	-0.110428	-1.07522	-0.551355	-1.02543	-0.884002		-1.0806	-0.734092	-0.907346
AMB_RS02040	hypothetical protein	-0.338596	-0.168974	-0.0770021	-0.0114443	-0.0858069	0.403754	0.157518	0.338225	0.299833	0.0992988	0.0643679	0.197194	0.120287	0.0498331	-0.256036	0.118947	-0.0290856	-0.0843547	0.0339371	0.0779097	0.00916402	0.0957201	0.482053	0.0850195	0.220931	0.319703	0.271595	0.326147	0.305815		0.395644	0.818261	0.606953
AMB_RS02045	hypothetical protein	-0.274515	-0.151306	-0.103887	0.0880233	-0.0557235	0.0323524	-0.0709541	-0.0062367	-0.0149461	-0.573498	-0.750197	-0.459928	-0.594541	0.0119452	0.188315	0.0815113	0.093924	-0.0372595	0.163285	0.149206	0.0917437	-0.690436	-0.800306	-0.740888	-0.743877	-0.597121	-0.513421	-0.5085	-0.539681		-0.4643	-0.378484	-0.421392
AMB_RS02050	transposase	-0.00189281	0.438427	0.422965	0.142853	0.334748	0.319297	0.404177	0.344322	0.355932	0.309867	0.184433	0.200366	0.231555	0.324703	-0.0423174	0.265592	0.182659	0.678798	0.424359	0.13178	0.411646	0.140549	-0.14204	0.509594	0.169368	0.630686	0.271	0.186926	0.362871		0.18281	0.0230427	0.102926
AMB_RS02060	transposase	0.0292997	0.0847127	-0.0398076	0.0259604	0.0236218	-0.044688	0.00204906	-0.0134896	-0.0187095	-0.0895539	-0.0486963	-0.190434	-0.109561	0.0721539	-0.194319	-0.0801041	-0.067423	-0.213182	-0.0933431	-0.00427833	-0.103601	-0.00495329	-0.149699	0.0481933	-0.0354863	0.153381	0.287242	0.393667	0.278096		0.0551314	0.16103	0.108081
AMB_RS02085	hypothetical protein	0.0156431	-0.18864	-0.199196	-0.143829	-0.177222	-0.0194302	-0.0895512	0.0446878	-0.0214312	-0.195162	-0.119771	-0.317258	-0.21073	-0.300919	-0.745119	-0.320604	-0.455547	-0.298174	-0.301838	-0.496233	-0.365415	-0.154186	0.305776	-0.600151	-0.14952	-0.81971	-0.966349	-1.17865	-0.988236		-1.07074	-1.12147	-1.09611
AMB_RS02090	DDE transposase	-0.35099	-0.188135	-0.159471	-0.109344	-0.152317	-0.157395	-0.170379	0.0756013	-0.0840577	-0.170277	-0.503208	-0.235331	-0.302939	-0.202696	-0.0675368	-0.334389	-0.201541	-0.10723	-0.112823	-0.0968942	-0.105649	-0.16075	-0.576248	0.131035	-0.201987	0.213648	0.31426	0.106518	0.211475		0.139279	0.143779	0.141529
AMB_RS02095	IS630 family transposase	0.278567	-0.00982917	-0.209671	0.0777025	-0.0472658	-0.0770371	-0.169019	0.0428512	-0.067735	-0.0866333	-0.173816	0.0645987	-0.0652836	-0.203091	-0.210728	-0.309991	-0.24127	-0.0440138	-0.129067	-0.0164988	-0.0631933	-0.0585111	-0.403575	-0.05187	-0.171319	0.502026	0.314283	0.399306	0.405205		0.273658	0.367905	0.320782
AMB_RS02100	transposase	0.0694219	-0.0277932	-0.531193	-0.139595	-0.232861	0.254901	0.515133	0.44515	0.405061	0.0296544	-0.119873	0.0688803	-0.00711279	-0.35191	0.169495	0.0517077	-0.0435689	0.00352823	0.151493	0.40965	0.188224	-0.229739	-1.47078	0.347621	-0.450965	-0.154024	-0.202338	-0.221785	-0.192716		0.00822395	-0.443749	-0.217763
AMB_RS02110	IS701 family transposase ISMmg4	0.0373876	0.0762835	0.109182	0.0236997	0.0697216	-0.012446	-0.0195976	-0.0428512	-0.024965	0.213622	0.195075	0.155287	0.187995	0.085318	0.126519	0.067729	0.0931886	-0.037701	-0.0503363	0.0863052	-0.000577361	0.167997	0.230763	0.14271	0.18049	-0.321099	-0.357431	-0.163498	-0.280676		-0.318172	-0.282793	-0.300483
AMB_RS02120	hypothetical protein	-0.398022	0.168733	0.143115	0.116284	0.142711	0.1433	0.218393	0.13676	0.166151	0.103542	0.151564	0.0512564	0.102121	0.143605	0.143854	0.170797	0.152752	0.0774428	0.179104	0.0477705	0.101439	-0.0119615	-0.073179	-0.146203	-0.0771146	-0.27264	-0.109674	-0.233138	-0.205151		-0.14379	-0.203786	-0.173788
AMB_RS02125	LemA family protein	0.0201017	-0.717444	-0.680279	-0.185321	-0.527681	0.0325928	0.379978	0.672572	0.361714	-0.705987	-0.364501	0.0629834	-0.335835	-0.0865513	-0.55422	-0.0752402	-0.238671	-0.126191	0.195236	0.298955	0.122667	-0.0704963	1.37244	-0.94702	0.118308	0.245754	0.221431	0.228446	0.231877		0.205837	0.509704	0.35777
AMB_RS02135	acyltransferase	-0.0559116	-0.0807934	-0.0370995	-0.00852049	-0.0421378	0.0311408	-0.0420359	-0.0558607	-0.0222519	0.0752089	-0.0113987	-0.00838027	0.0184766	-0.0522541	-0.0121177	0.0868293	0.00748584	0.0845923	0.0547586	0.0175063	0.0522857	-0.0235849	-0.0783472	-0.01365	-0.0385274	0.0198738	0.0220631	0.0577199	0.0332189		-0.070686	-0.0333805	-0.0520333
AMB_RS02140	PIG-L family deacetylase	-0.149494	-0.190107	-0.199015	-0.258715	-0.215946	-0.236332	-0.123982	-0.185712	-0.182009	-0.318029	-0.0213072	-0.263813	-0.20105	-0.415222	-0.353501	-0.415829	-0.394851	-0.335275	-0.315872	-0.296496	-0.315881	-0.383176	-0.114571	-0.582989	-0.360245	-0.153172	-0.135169	-0.257053	-0.181798		-0.158179	-0.0742045	-0.116192
AMB_RS02145	hypothetical protein	0.0610046	-0.059979	0.0519538	0.0526184	0.0148644	0.172028	0.0301026	0.0722648	0.0914652	0.294865	0.366451	0.121882	0.261066	0.000748833	0.0350951	0.0617691	0.0325377	0.0312895	0.0624348	-0.0756392	0.00602835	0.133742	-0.0954411	0.249223	0.0958413	0.421322	0.492261	0.320176	0.411253		0.640229	0.332269	0.486249
AMB_RS02150	hypothetical protein	-0.290178	0.0123238	-0.121292	0.10123	-0.00257932	0.043157	-0.0211346	0.0826279	0.0348834	0.27606	0.43253	0.136869	0.28182	0.0177208	-0.143906	0.0942992	-0.0106287	-0.0656639	-0.0590734	-0.0717506	-0.065496	0.118609	0.348835	0.133297	0.200247	0.0437044	0.11759	0.0066442	0.0559794		0.0245585	0.119246	0.0719024
AMB_RS02165	hypothetical protein	0.571163	-0.0137467	-0.0982114	-0.0971719	-0.06971	-0.022134	-0.395856	-0.239659	-0.219216	0.139393	0.174746	-0.224799	0.0297796	-0.205377	0.259293	-0.420523	-0.122202	-0.109011	0.0712708	0.00560118	-0.010713	-0.0933166	-0.000854885	-0.197883	-0.0973515	0.0056422	0.118894	0.200003	0.10818		0.000274772	0.0814489	0.0408619
AMB_RS02170	hypothetical protein	-0.129964	0.0485498	-0.0610382	-0.0042451	-0.00557786	-0.192758	0.112392	-0.00716118	-0.0291755	0.139788	-0.265704	-0.00818134	-0.0446992	0.128297	0.0598822	0.111823	0.100001	0.13951	0.00229937	-0.0433097	0.0328333	-0.0375731	-0.0179614	-0.233275	-0.09627	-0.00501311	0.116484	0.132814	0.0814283		0.273655	0.0273102	0.150483
AMB_RS02175	hypothetical protein	-0.083808	0.0397461	0.0960727	-0.0954536	0.0134551	0.0170806	0.0312004	0.0844442	0.0442417	0.110988	-0.101072	-0.0604378	-0.0168405	0.0450901	0.0824174	0.0766181	0.0680419	0.0280425	-0.00593822	0.0396277	0.0205773	-0.0172694	0.0430199	-0.0392414	-0.00449693	-0.177508	-0.0817301	-0.160936	-0.140058		-0.0415404	-0.163581	-0.102561
AMB_RS02185	C4-dicarboxylate ABC transporter	0.158494	0.142017	-0.0786188	-0.0485286	0.0049564	0.00156979	0.0410536	0.0398825	0.027502	0.0284188	-0.167633	0.114347	-0.00828897	-0.0619477	-0.0232657	-0.000610751	-0.028608	0.0464211	0.087706	-0.03723	0.032299	-0.0249136	0.0923584	-0.00100943	0.0221451	0.147114	0.171107	0.228047	0.18209		0.203519	0.11024	0.15688
AMB_RS02190	C4-dicarboxylate ABC transporter	0.00995129	0.0707513	-0.0042272	0.0198118	0.0287786	-0.0297372	0.0208466	0.004886	-0.00133486	0.00457903	0.118788	-0.0431254	0.0267472	0.0429723	0.0333003	-0.0678186	0.00281798	0.0729562	-0.0233492	0.0487581	0.0327884	0.0654409	0.0293849	0.0844722	0.059766	0.169707	0.0485915	0.171263	0.129854		0.184023	0.140369	0.162196
AMB_RS02195	branched-chain amino acid ABC transporter	0.0787131	0.109721	0.0529305	0.0554675	0.0727063	0.121186	0.0820868	0.135353	0.112875	0.0492714	0.150163	0.0898606	0.0964318	0.0683698	0.027786	0.0597391	0.051965	0.0911075	0.142758	0.0723562	0.102074	-0.0584413	0.0930032	-0.0167475	0.00593813	-0.0262091	-0.0335546	-0.0445827	-0.0347821		-0.0376517	-0.0101121	-0.0238819
AMB_RS02200	hypothetical protein	0.15972	0.201979	0.0912331	0.171291	0.154834	0.11221	0.116807	0.0812236	0.103413	0.00630419	0.108408	0.168204	0.0943052	0.0863976	0.000210641	0.159074	0.081894	0.118792	0.116275	-0.0131651	0.0739672	0.0418042	0.149989	0.201442	0.131078	-0.316486	-0.308757	-0.544486	-0.38991		-0.502911	-0.473764	-0.488337
AMB_RS02205	membrane protein	-0.131816	0.19042	0.0439601	0.217153	0.150511	-0.0904042	0.0586627	-0.00777095	-0.0131708	0.1639	-0.0656707	0.103105	0.0671114	-0.0622707	0.0775732	-0.0625339	-0.0157438	-0.0153398	0.0818692	0.0619282	0.0428192	-0.119355	-0.340982	0.233427	-0.0756367	-0.850171	-0.743122	-0.972494	-0.855262		-0.75475	-0.702669	-0.72871
AMB_RS02210	DUF2786 domain-containing protein	-0.157251	-0.0555221	0.00627307	-0.0573426	-0.0355305	0.0859021	0.0689193	0.0552452	0.0700222	-0.0100038	0.0767	-0.0396111	0.00902836	-0.0797788	0.00961588	-0.00528511	-0.0251493	0.00446405	0.107338	0.0852735	0.0656919	9.04413e-05	-0.335372	-0.0261125	-0.120465	0.221919	0.11729	0.0553138	0.131508		0.00827828	0.223713	0.115996
AMB_RS02215	hypothetical protein	0.134336	0.103265	0.0997152	-0.176724	0.00875229	0.073738	0.0338569	0.0355282	0.0477077	-0.0289394	0.215734	0.0683151	0.0850365	-0.0499991	0.173267	-0.00318565	0.0400274	0.147273	0.266371	0.0421473	0.15193	0.106349	-0.551692	0.0273117	-0.139344	0.374175	0.319736	0.311237	0.335049		0.186345	0.30148	0.243913
AMB_RS02235	methyltransferase domain-containing protein	0.147183	0.285035	0.174892	0.175797	0.211908	0.177568	-0.00260862	-0.104559	0.0234667	-0.0900809	0.649631	-0.243638	0.105304	-0.0417517	0.0121531	-0.0753169	-0.0349718	0.164097	0.0250474	-0.137233	0.0173038	0.0271364	-0.814561	-0.0159556	-0.267793	-0.350502	-0.273963	-0.381106	-0.33519		-0.350715	-0.295791	-0.323253
AMB_RS02240	surface lipoprotein	-0.0162165	-0.376771	-0.889072	-0.246644	-0.504162	0.186682	-0.269254	-0.163002	-0.081858	-0.140558	-0.137443	-0.547653	-0.275218	-0.491008	-0.277079	-0.690103	-0.486063	-0.620443	-0.81281	-0.718673	-0.717309	-0.47294	0.334498	-0.186543	-0.108328	-1.97542	-1.81995	-2.0158	-1.93706		-1.5639	-1.41513	-1.48952
AMB_RS02250	hypothetical protein	0.0503806	0.204304	0.161197	0.228036	0.197846	0.0861494	0.1645	-0.00562874	0.0816737	0.225644	0.182824	-0.0122012	0.132089	0.224684	0.0327994	0.217211	0.158232	0.17503	0.0264359	0.156465	0.11931	0.214828	0.229225	0.114057	0.186037	0.194141	0.14082	0.121438	0.152133		0.311458	0.199426	0.255442
AMB_RS02255	hypothetical protein	0.173379	0.205356	0.366798	0.149779	0.240644	0.293657	0.057101	0.35963	0.236796	0.273294	-0.0290969	0.192276	0.145491	0.176522	0.390926	-0.0321163	0.178444	0.134823	0.219241	0.34344	0.232501	0.163868	0.266962	-0.201238	0.0765304	0.198317	0.133116	0.110296	0.147243		0.13235	0.0134487	0.0728995
AMB_RS02260	hypothetical protein	-0.0714199	0.0810926	-0.015466	-0.0644267	0.00039996	-0.0760674	-0.060288	0.0583476	-0.0260026	0.00282224	0.189999	0.241558	0.144793	-0.0551655	0.0342103	0.0205288	-0.000142125	0.0322912	0.0598034	0.0910954	0.0610633	0.0838032	-0.255267	-0.194428	-0.121964	-0.202908	-0.349135	-0.585002	-0.379015		-0.222282	-0.248192	-0.235237
AMB_RS02270	hypothetical protein	0.149273	-0.408605	-0.0424041	0.12746	-0.10785	0.0828002	-0.156379	-0.117546	-0.0637084	0.0987107	0.144596	-0.518096	-0.0915964	0.141446	-0.247901	-0.223495	-0.109983	-0.132148	-0.213893	0.0353022	-0.10358	-0.130738	-0.208726	-0.305843	-0.215102	0.167267	0.464764	0.209788	0.280607		0.155661	0.266718	0.21119
AMB_RS02275	hypothetical protein	-0.280961	-0.274153	-0.142979	-0.226277	-0.21447	-0.107504	-0.177979	-0.270244	-0.185242	-0.203436	0.0420884	-0.115063	-0.092137	-0.195677	-0.109503	-0.313022	-0.206067	-0.134152	-0.0819298	-0.118198	-0.111427	-0.117255	0.207291	0.0201862	0.0367405	-0.0255251	-0.109171	-0.126084	-0.0869269		-0.213066	-0.121258	-0.167162
AMB_RS02280	hybrid sensor histidine kinase/response regulator	0.128751	0.218308	0.00968717	0.217395	0.148463	0.0973024	0.0930132	0.261811	0.150709	0.185944	-0.1398	0.107857	0.0513338	0.205921	0.0942345	0.331323	0.210493	0.318751	0.486119	0.213336	0.339402	0.202263	0.496828	0.114923	0.271338	0.227296	0.430019	0.300466	0.31926		0.249383	0.293477	0.27143
AMB_RS02295	XRE family transcriptional regulator	-0.200189	-0.0188385	-0.0557273	0.280638	0.0686906	-0.030713	0.376426	0.0555399	0.133751	-0.15974	0.00645278	-0.030742	-0.0613431	-0.109882	0.355285	0.00103654	0.0821464	-0.0425994	0.00266163	0.259226	0.0730962	-0.264452	-0.423511	0.379941	-0.102674	-2.71052	-3.47396	-2.95037	-3.04495		-2.44279	-2.94303	-2.69291
AMB_RS02305	transposase	0.292083	0.0571132	-0.116862	-0.26756	-0.109103	0.0103231	-0.206203	-0.261092	-0.152324	-0.14362	-0.410615	-0.0198708	-0.191369	-0.0243387	-0.026288	0.200107	0.0498268	-0.103599	-0.0544034	-0.185151	-0.114385	-0.0583547	-0.365897	-0.04317	-0.155807	-0.391002	-0.4697	-0.39907	-0.419924		-0.293002	-0.283386	-0.288194
AMB_RS02310	ATP-binding protein	-0.166729	-0.136543	-0.0907007	0.128286	-0.032986	0.134239	0.0506664	0.0690965	0.0846673	0.0562338	0.108477	0.0860059	0.0835722	0.0481692	-0.0178646	0.00435386	0.0115528	0.0531591	-0.0155085	0.017668	0.0184395	0.076809	0.211333	0.154768	0.147637	-0.0870776	-0.082628	-0.217798	-0.129168		-0.117941	-0.0604192	-0.0891801
AMB_RS02315	hypothetical protein	0.0226981	0.014045	-0.0203753	0.231772	0.0751473	-0.0325207	0.0368122	0.0449182	0.0164032	0.0173486	0.0331746	0.00189827	0.0174738	-0.0383867	-0.223837	-0.156136	-0.139453	-0.0473261	0.0523185	0.0355937	0.0135287	0.167967	0.323954	0.0373216	0.176414	-0.269074	-0.078171	-0.189975	-0.179073		-0.131496	-0.121671	-0.126584
AMB_RS02320	hypothetical protein	0.098446	0.320536	0.228803	0.383671	0.311003	0.214145	0.487536	0.149916	0.283866	0.343335	0.063584	0.0591311	0.15535	0.33052	0.14786	0.14423	0.207537	0.636783	0.337806	0.588994	0.521195	0.448604	0.108328	0.176088	0.24434	0.148945	0.279065	-0.107836	0.106725		0.101001	-0.111572	-0.00528523
AMB_RS02340	nuclease inhibitor protein	0.0068474	0.256496	0.413305	-0.00648417	0.221106	0.0435852	-0.157014	0.240195	0.0422553	0.164582	0.624268	0.256575	0.348475	0.0537886	-0.118842	-0.0209076	-0.0286537	-0.105488	-0.431876	0.024561	-0.170934	-0.108875	0.0492069	-0.142227	-0.0672983	-1.53541	-0.757054	-0.9081	-1.06686		-1.48657	-0.248871	-0.867722
AMB_RS02355	DUF1566 domain-containing protein	0.236643	0.118939	0.0808361	0.111957	0.103911	0.125846	0.126913	0.126931	0.126563	0.0177014	0.0897081	0.136104	0.0811712	0.168841	0.0475712	-0.0662566	0.0500519	0.245382	-0.00516172	0.0332718	0.091164	0.0940695	0.513071	-0.0352397	0.190633	0.356861	0.283664	0.173387	0.271304		0.24346	0.303354	0.273407
AMB_RS02360	DUF1566 domain-containing protein	-0.00399038	0.0772594	-0.209566	-0.185938	-0.106082	-0.0815787	0.208402	-0.0892892	0.0125113	-0.000523528	0.245191	0.126734	0.1238	0.116367	-0.257488	0.0103496	-0.0435904	-0.0350009	-0.101078	-0.0378689	-0.0579827	0.0351504	-0.603821	-0.0403398	-0.203004	-0.231891	-0.204021	-0.331843	-0.255918		-0.49737	-0.470749	-0.484059
AMB_RS02365	hypothetical protein	0.723787	-0.637215	0.0774081	-0.362676	-0.307494	0.226857	-0.149524	-0.0364461	0.0136292	0.078425	0.197084	-0.0598131	0.0718986	0.232576	-0.341123	0.0518227	-0.0189081	-0.334103	-0.145721	-0.220811	-0.233545	-0.0858169	-0.739207	-0.176704	-0.33391	0.52233	0.597389	0.679256	0.599659		0.831109	0.488336	0.659723
AMB_RS02370	reverse transcriptase	-0.043855	-0.0942412	0.0872464	-0.0381416	-0.0150454	-0.094141	0.000975915	-0.0743635	-0.0558429	-0.184441	-0.0478561	-0.206592	-0.146296	-0.0416406	-0.0146038	-0.0711386	-0.042461	0.0805554	-0.0981933	-0.006226	-0.00795462	-0.0807045	-0.0670492	0.00254062	-0.0484044	0.0626099	0.13698	0.131686	0.110425		0.0782357	0.104206	0.091221
AMB_RS02375	class I SAM-dependent methyltransferase	0.0962989	0.0404289	-0.0394214	0.0378349	0.0129475	-0.0657513	-0.17264	0.0266859	-0.0705684	-0.117424	-0.0532218	0.0452712	-0.0417917	0.15566	-0.0527945	-0.0925923	0.00342436	-0.0730236	-0.195364	0.0587418	-0.0698818	-0.268915	-0.569012	0.109649	-0.242759	-0.0623295	-0.155268	-0.0447925	-0.0874632		0.0663535	-0.325961	-0.129804
AMB_RS02385	zinc ribbon domain-containing protein	0.124569	-0.0191997	-0.125417	-0.162199	-0.102272	0.0152671	0.14396	-0.225286	-0.0220196	-0.107504	0.406433	-0.354482	-0.0185177	-0.170034	0.0701142	-0.00434099	-0.0347537	0.0101446	0.090119	-0.0910297	0.00307797	0.0389541	0.443684	-0.0294848	0.151051	0.203333	0.262581	0.156745	0.207553		0.253996	0.297677	0.275837
AMB_RS02390	hypothetical protein	-0.0818753	-0.0148981	-0.191413	-0.0158191	-0.0740435	0.00860148	-0.0688902	0.0220741	-0.0127382	-0.10859	-0.426178	-0.301702	-0.278823	-0.0505248	-0.284051	-0.318291	-0.217622	0.0348842	-0.153373	0.018187	-0.033434	-0.259371	-0.0490451	-0.250394	-0.18627	-0.32788	-0.256676	0.00781877	-0.192246		-0.348397	0.128272	-0.110062
AMB_RS02395	hypothetical protein	-0.0542272	-0.0236047	-0.211522	-0.0177109	-0.0842791	-0.2832	0.0439448	-0.0700907	-0.103115	0.151436	-0.187168	0.264074	0.0761141	-0.208422	-0.165903	-0.13513	-0.169818	0.1028	-0.193399	-0.107723	-0.0661075	-0.102856	0.654036	0.214604	0.255261	-2.52946	-1.94991	-1.36151	-1.94696		-2.13904	-1.95865	-2.04884
AMB_RS02425	hypothetical protein	0.0851114	-0.0192546	0.0370962	0.0371798	0.0183404	0.288848	-0.0697583	-0.00520204	0.0712958	-0.0371396	-0.0594173	0.199124	0.0341891	-0.0437768	0.07447	0.0427952	0.0244961	-0.0349852	0.0891849	0.131329	0.0618428	-0.113942	-0.0543984	0.162567	-0.00192462	0.187732	0.229573	0.179854	0.199053		0.512597	0.347104	0.42985
AMB_RS02430	DUF3486 domain-containing protein	0.0238539	-0.0109744	0.174984	0.176051	0.113354	-0.0255341	0.016952	-0.115165	-0.0412489	0.854246	1.04625	0.700015	0.866837	0.392833	0.198908	0.204913	0.265551	-0.0926161	-0.256209	-0.211547	-0.186791	0.676169	0.784644	0.753394	0.738069	-0.524618	-1.05989	-0.477146	-0.687219		-1.10352	-0.617361	-0.86044
AMB_RS02435	hypothetical protein	-0.0511402	-0.122567	-0.213965	-0.179315	-0.171949	-0.058637	0.02392	-0.0680618	-0.0342596	-0.153511	-0.220803	-0.144125	-0.172813	-0.0309253	-0.0305307	-0.0631366	-0.0415309	0.0793714	-0.1382	-0.170169	-0.0763324	-0.156388	0.504311	-0.209336	0.0461957	-0.561637	-0.348639	-0.66948	-0.526585		-0.46481	-0.33804	-0.401425
AMB_RS02445	hydrolase	0.176271	0.0772323	-0.149769	0.0232883	-0.016416	-0.239213	-0.0837436	0.0350021	-0.0959849	-0.131561	0.300975	0.124371	0.097928	-0.129262	0.122975	0.105319	0.0330107	-0.0825978	-0.193878	0.0233435	-0.0843773	0.0706831	0.702925	0.0888598	0.287489	-0.303406	-0.604886	-0.684065	-0.530786		-0.422504	-0.609141	-0.515822
AMB_RS02455	hypothetical protein	0.17992	-0.0964811	-0.0575829	-0.358439	-0.170834	0.175162	-0.262624	-0.0990042	-0.0621554	-0.115535	0.197615	0.131875	0.0713181	0.00353327	-0.184787	0.096022	-0.0284106	-0.15313	0.091864	-0.0186995	-0.026655	0.21381	-0.652021	-0.372717	-0.270309	0.101865	0.0485356	-0.000925536	0.049825		0.0733096	0.281246	0.177278
AMB_RS02460	hypothetical protein	0.213075	-0.0822345	-0.275588	-0.251418	-0.20308	-0.348166	-0.0282366	-0.122806	-0.166403	-0.165275	-0.0485972	-0.123187	-0.112353	-0.263941	-0.301251	0.0349808	-0.176737	-0.0741548	-0.0974268	-0.0234515	-0.065011	-0.156159	0.0310008	0.0654359	-0.0199076	0.203934	-0.172155	-0.283085	-0.0837685		-0.166224	-0.403434	-0.284829
AMB_RS02465	hypothetical protein	0.0590673	0.106412	0.064017	-0.0648702	0.0351864	0.0279752	-0.0454356	-0.0861236	-0.034528	-0.0381667	0.158731	0.0399968	0.0535203	0.0964914	-0.0412889	0.0187301	0.0246442	-0.0541207	-0.0694476	-0.062077	-0.0618818	-0.0405451	0.25582	0.174379	0.129885	0.0279523	-0.0695265	-0.0303425	-0.0239723		0.0442238	0.0140577	0.0291407
AMB_RS02470	DNA methyltransferase	-0.0506342	0.278426	0.22343	0.119096	0.206984	0.132265	0.194105	0.0642888	0.13022	0.174635	0.223044	-0.180696	0.0723273	0.249332	0.212131	0.232888	0.23145	0.212503	0.19557	0.303088	0.237053	0.229049	-0.207846	0.280751	0.100651	0.017923	0.145203	-0.0463101	0.0389385		-0.0470267	0.0140406	-0.0164931
AMB_RS02475	XRE family transcriptional regulator	0.241418	-0.014066	-0.097512	0.144429	0.0109504	-0.157648	0.0510825	-0.19821	-0.101592	-0.183477	-0.19475	0.0946597	-0.0945224	-0.07283	-0.132711	-0.00294366	-0.069495	0.115074	-0.10942	-0.0482133	-0.0141862	0.12096	0.00170352	-0.408969	-0.0954353	0.607621	0.45123	0.208046	0.422299		0.400559	0.188041	0.2943
AMB_RS02485	hypothetical protein	0.410002	-0.348035	-0.868014	-0.382571	-0.532873	-0.394517	-0.119165	-0.255049	-0.256244	-0.786527	-0.626512	-0.0817322	-0.498257	-0.450041	-0.48003	-0.346265	-0.425446	0.36442	0.134482	0.0680082	0.18897	-0.343708	-0.236943	-0.0201398	-0.200264	-2.15843	-1.95795	-1.81243	-1.97627		-1.81101	-2.35039	-2.0807
AMB_RS02500	hypothetical protein	-1.12194	0.929533	-0.107607	0.265653	0.362526	0.643954	0.577306	-0.118131	0.36771	-0.0471189	0.890338	0.741854	0.528358	0.799226	-0.00844878	0.455237	0.415338	0.417046	0.246309	0.409417	0.35759	0.745068	-0.973849	0.617466	0.129562	-0.16622	-0.132853	-0.164197	-0.154423		-0.128813	-0.136588	-0.1327
AMB_RS02505	hypothetical protein	-0.0231189	-0.14977	-0.101526	-0.201432	-0.150909	-0.129273	0.0436043	0.101023	0.00511789	-0.253786	-0.0656875	-0.181417	-0.166964	-0.397974	0.0168878	-0.102736	-0.161274	-0.236403	0.0125141	-0.183234	-0.135708	-0.354475	-0.128929	-0.0618838	-0.181763	0.406799	0.427692	0.429269	0.421253		0.479752	0.487041	0.483396
AMB_RS02510	DUF4102 domain-containing protein	0.0886735	-0.0710125	-0.178759	-0.0824291	-0.110734	-0.102491	-0.183517	0.0116921	-0.0914387	-0.0986034	-0.0492835	-0.0619398	-0.0699422	-0.0760952	-0.0272491	-0.0759405	-0.0597616	-0.140216	-0.228031	-0.101569	-0.156605	-0.072148	-0.109256	-0.173761	-0.118388	-0.345706	-0.153263	-0.185566	-0.228178		-0.0666641	-0.326466	-0.196565
AMB_RS02520	hypothetical protein	0.0338845	-0.142479	-0.274143	-0.178074	-0.198232	-0.319234	-0.267307	-0.0484754	-0.211672	-0.2061	-0.212282	-0.400688	-0.273023	-0.115694	-0.157248	-0.0115218	-0.0948214	-0.0474335	-0.134558	-0.209814	-0.130602	-0.117629	-0.0149096	-0.242381	-0.124973	-0.212238	-0.148072	0.105772	-0.0848456		-0.155428	-0.0575472	-0.106488
AMB_RS02525	U32 family peptidase	-0.129274	0.134537	0.0400149	0.0758298	0.0834605	-0.328897	0.0228663	-0.263039	-0.18969	0.853261	0.851946	0.77171	0.825639	-0.0747716	0.118697	-0.0923201	-0.0161317	-0.40281	-0.350377	-0.322085	-0.358424	1.24969	1.05433	1.54563	1.28322	-2.25371	-2.57861	-2.22184	-2.35139		-2.39482	-2.47075	-2.43278
AMB_RS02530	U32 family peptidase	0.37634	-0.099623	-0.0686133	0.0631523	-0.035028	-0.238189	-0.00540056	-0.132565	-0.125385	0.630251	0.69941	0.542968	0.62421	-0.279296	-0.0588694	-0.0695689	-0.135911	-0.272435	-0.195204	-0.432822	-0.300154	1.1803	0.989988	1.29642	1.15557	-1.78207	-1.67951	-2.02101	-1.82753		-1.55197	-2.15186	-1.85192
AMB_RS02540	two-component system response regulator	0.255275	0.209509	-0.0597863	0.15288	0.100868	0.20559	0.0857159	0.282339	0.191215	0.172532	0.39517	-0.0496244	0.172693	0.0572909	0.0675428	0.16778	0.097538	0.25335	0.148693	0.136578	0.17954	-0.130377	0.0828175	-0.238215	-0.0952583	-1.20735	-0.759056	-0.928418	-0.964942		-1.15405	-1.23062	-1.19233
AMB_RS02545	hypothetical protein	0.131474	0.0742738	0.0610247	0.183366	0.106222	0.0577203	0.0137214	0.01139	0.0276106	0.10466	0.163996	-0.0614683	0.0690627	0.195424	-0.0678674	0.0989635	0.0755066	0.0164293	0.139587	0.0890345	0.0816838	-0.00753078	0.111948	0.0432481	0.0492217	0.379449	0.377609	0.319486	0.358848		0.377819	0.298726	0.338272
AMB_RS02550	DNA polymerase III	-0.207926	0.435546	0.736806	0.634481	0.602278	0.296519	0.243997	0.5772	0.372572	0.70695	0.894521	0.45035	0.68394	0.302824	0.65699	0.505756	0.488523	0.717598	0.180072	0.408187	0.435286	0.429607	-0.0467872	0.405909	0.26291	0.604134	0.569101	0.783431	0.652222		0.3086	0.423833	0.366217
AMB_RS02555	cobyrinic acid a,c-diamide synthase	0.170702	-0.0959013	0.0505582	0.120364	0.025007	-0.179335	-0.147202	0.0819487	-0.0815294	0.220505	0.300398	0.117179	0.212694	-0.150841	-0.0352963	-0.0387514	-0.0749629	0.167723	0.0445308	-0.112878	0.0331255	0.094957	0.090638	0.13335	0.106315	0.125282	-0.0320729	0.185757	0.0929888		0.122882	0.0435469	0.0832145
AMB_RS02560	GTP-binding protein	-0.193412	-0.263576	-0.188492	-0.0577185	-0.169929	-0.0199156	-0.209556	0.155256	-0.0247387	-0.152491	0.0042551	-0.23997	-0.129402	-0.163384	-0.113769	-0.0571026	-0.111418	-0.270266	-0.0173992	-0.206586	-0.164751	0.0385541	0.746422	0.113892	0.299623	-1.78009	-1.52086	-1.05449	-1.45181		-1.81023	-1.79932	-1.80478
AMB_RS02565	flagellar biosynthesis protein FlhA	-0.0622989	0.00138904	0.12124	0.141577	0.0880688	0.0308379	0.0882805	0.016846	0.0453215	0.0931141	-0.0603183	0.0887973	0.040531	0.0989718	0.127858	0.0949736	0.107268	-0.0432797	0.106461	0.187073	0.0834179	0.0969209	0.111588	0.00473525	0.0710813	-0.21262	-0.208072	-0.291903	-0.237531		-0.149886	-0.372184	-0.261035
AMB_RS02570	sigma-54-dependent Fis family transcriptional regulator	-0.209279	0.151222	-0.154206	-0.0412409	-0.0147415	-0.0576465	-0.16217	-0.129505	-0.116441	-0.0977804	-0.1703	-0.177633	-0.148571	0.0537713	0.0135738	-0.0429385	0.00813554	-0.129124	0.0292627	-0.355904	-0.151922	0.0146139	-1.14765	-0.0642019	-0.399078	0.171185	0.214964	0.171152	0.185767		0.277414	0.151819	0.214616
AMB_RS02575	flagellar motor switch protein FliN	0.273029	-0.104064	-0.178248	-0.204927	-0.162413	-0.498944	-0.207879	-0.0356393	-0.247487	-0.105285	0.235331	-0.544728	-0.138227	0.10135	-0.0222265	-0.114929	-0.0119351	0.180465	0.0364139	-0.165319	0.0171865	-0.0947664	0.241602	-0.0856429	0.0203974	-0.0482021	0.0247474	0.302774	0.0931066		0.0240724	-0.016038	0.00401717
AMB_RS02580	flagellar assembly protein H	0.469503	0.140206	-0.321579	0.100626	-0.0269158	0.0012132	0.227751	0.225429	0.151464	0.16851	-0.897237	-0.222165	-0.316964	0.165364	-0.467461	0.0962051	-0.0686308	-0.224454	0.0350758	0.322833	0.0444849	-0.0153822	-0.378396	-0.0296123	-0.14113	-0.882513	-0.686683	-0.815318	-0.794838		-0.906534	-0.597675	-0.752104
AMB_RS02585	flagellar motor switch protein FliG	-0.37114	-0.0202034	-0.0443233	0.352793	0.0960887	0.187641	-0.170149	0.404871	0.140788	0.185172	0.0691179	-0.381308	-0.0423393	-0.0417911	0.0527125	0.0469963	0.0193059	0.0646637	0.192137	-0.319927	-0.0210421	-0.290652	0.523655	-0.0206419	0.0707869	-1.35436	-1.35798	-1.3659	-1.35941		-1.26777	-1.37781	-1.32279
AMB_RS02590	flagellar M-ring protein FliF	0.157843	0.0557437	-0.0502893	-0.0591597	-0.0179018	0.210945	0.191043	-0.133631	0.0894527	-0.0399225	0.384929	0.0584155	0.134474	-0.110727	0.0975331	0.0244574	0.00375445	-0.152554	0.102831	0.024674	-0.00834993	0.0913632	0.183109	0.172433	0.148968	-0.0556596	0.11367	0.0037452	0.0205852		0.155449	-0.0374775	0.0589859
AMB_RS02595	flagellar hook protein FlgE	0.102766	0.0587367	-0.0239867	0.0275547	0.0207682	-0.064844	-0.0356361	0.0306882	-0.023264	-0.0422903	0.0852646	-0.0177323	0.008414	-0.0102566	0.0312077	0.0224839	0.0144783	-0.0803075	0.0230492	0.0165389	-0.0135731	0.0486878	0.087806	-0.0643596	0.0240447	-0.0866843	-0.0721894	-0.0529739	-0.0706159		-0.0998612	-0.0397058	-0.0697835
AMB_RS02600	flagellar hook capping protein	0.0487429	0.0323359	0.250021	-0.222848	0.0198361	-0.0131098	-0.0496302	0.0690637	0.00210791	0.127779	-0.157981	0.0951945	0.0216639	0.00595841	-0.108622	-0.0378306	-0.0468314	0.0471495	0.066226	0.0763333	0.0632362	-0.00213025	0.00976246	0.0483552	0.0186625	-0.36801	-0.319918	-0.287189	-0.325039		-0.303063	-0.327206	-0.315134
AMB_RS02605	flagellar hook-length control protein FliK	0.0563839	-0.0590838	-0.00877355	0.165303	0.032482	0.282513	-0.0833989	-0.0937613	0.0351175	0.0213515	0.521853	-0.16104	0.127388	-0.00250653	0.0608551	-0.098934	-0.0135285	-0.13555	-0.258704	0.086864	-0.102463	-0.162756	0.0978221	-0.173959	-0.0796312	-0.721105	-0.382623	-0.493709	-0.532479		-0.377465	-0.602868	-0.490166
AMB_RS02610	hypothetical protein	-1.52704	-0.138767	0.474478	-0.141296	0.0648049	-0.605119	-0.131552	-0.115793	-0.284155	0.00170696	0.228368	-0.183012	0.0156877	-0.145302	-0.276228	0.364448	-0.0190275	-0.147011	-0.231285	0.117702	-0.0868643	0.160118	1.84259	0.0593811	0.687364	-1.99928	-1.84382	-2.01436	-1.95249		-1.91252	-1.85187	-1.8822
AMB_RS02615	competence/damage-inducible protein A	0.162355	0.209779	0.0895085	0.135236	0.144841	-0.0340519	0.0448014	-0.0502411	-0.0131639	0.141414	0.159529	-0.0479738	0.0843232	-0.00823333	0.110274	0.147649	0.0832297	-0.00734467	0.166564	-0.0810224	0.0260656	0.126144	0.0198099	0.395045	0.180333	0.491814	0.292533	0.380253	0.3882		0.420249	0.376328	0.398289
AMB_RS02620	GNAT family N-acetyltransferase	-0.189099	-0.0125042	0.103827	0.0701866	0.0538365	-0.112969	-0.0675984	-0.126972	-0.102513	0.170824	0.160634	0.257878	0.196445	0.00585629	0.0449892	-0.00787022	0.0143251	0.00847211	-0.34014	-0.203086	-0.178251	0.173242	-0.21956	-0.0898501	-0.0453893	-0.0880914	-0.0284473	-0.112725	-0.0764212		0.121967	-0.0207677	0.0505995
AMB_RS02650	uroporphyrinogen-III C-methyltransferase	-0.00153583	-0.445212	-0.681885	-0.540267	-0.555788	-0.57367	-0.644674	-0.49719	-0.571845	-0.30078	-0.252955	-0.700047	-0.417927	-0.590649	-0.461542	-0.614817	-0.555669	-0.454721	-0.77866	-0.566003	-0.599795	-0.720424	-1.43644	-0.200751	-0.78587	-1.39614	-1.31047	-1.84825	-1.51829		-1.37591	-1.85052	-1.61322
AMB_RS02655	sulfite exporter TauE/SafE family protein	0.00345244	-0.385491	-0.293032	-0.317301	-0.331941	-0.391696	-0.388558	-0.374537	-0.384931	-0.302686	-0.131475	-0.307592	-0.247251	-0.672595	-0.290152	-0.297447	-0.420065	-0.595675	-0.545414	-0.386344	-0.509144	-0.404831	-0.0513099	-0.170342	-0.208828	-0.10059	-0.0689065	-0.0712033	-0.0802332		0.000540723	-0.00347867	-0.00146897
AMB_RS02660	SCO family protein	-0.164084	-0.570835	-0.681408	-0.80032	-0.684188	-0.700751	-0.710499	-0.475664	-0.628971	-0.361077	-0.342687	0.0758033	-0.20932	-0.513732	-0.722774	-0.749305	-0.661937	-1.35662	-1.32305	-1.06013	-1.2466	-0.716109	-0.25481	-1.31282	-0.761246	-1.58558	-2.03867	-2.23455	-1.95293		-1.96882	-2.05354	-2.01118
AMB_RS02670	polyhydroxyalkanoate depolymerase	0.231569	0.0702763	0.0252322	0.0891082	0.0615389	0.12238	0.129131	-0.018566	0.0776481	0.0810416	0.22231	-0.128275	0.0583589	0.00913938	0.0835516	0.0151849	0.0359586	-0.0140941	-0.0374499	-0.0038542	-0.0184661	0.0215125	-0.576885	0.0960659	-0.153102	-0.104259	-0.0186588	-0.113196	-0.0787047		-0.0262527	-0.237073	-0.131663
AMB_RS02675	YcgN family cysteine cluster protein	-0.254528	-0.0290778	-0.413496	-0.423288	-0.288621	-0.0896426	-0.533812	0.187663	-0.145264	-0.19717	0.189435	-0.11823	-0.0419883	0.000317261	0.261557	-0.131677	0.0433994	-0.135306	0.0437856	0.0195639	-0.0239854	0.0498475	-0.286305	0.31905	0.0275309	0.0218861	-0.403415	0.0102092	-0.123773		-0.292998	-0.121344	-0.207171
AMB_RS02685	glutamate synthase large subunit	-0.0532199	-0.410882	-0.529454	-0.395212	-0.445183	-0.474036	-0.344854	-0.33742	-0.385437	-0.393614	-0.213493	-0.394783	-0.333963	-0.267694	-0.381841	-0.199965	-0.283167	-0.141754	-0.215046	-0.207634	-0.188145	-0.207711	-0.177533	-0.187164	-0.190803	-0.364363	-0.352651	-0.429775	-0.382263		-0.128632	-0.297839	-0.213236
AMB_RS02690	dihydropyrimidine dehydrogenase subunit A	-0.184768	-0.308311	-0.207193	-0.165108	-0.226871	-0.193197	-0.42167	-0.0856179	-0.233495	-0.236771	-0.129928	-0.203851	-0.190183	-0.306265	-0.260675	-0.326394	-0.297778	-0.302199	0.0440713	0.13876	-0.0397891	-0.145018	-1.07663	-0.517317	-0.579654	-0.227494	-0.0913471	-0.234393	-0.184411		-0.402101	-0.227406	-0.314753
AMB_RS02695	undecaprenyl-diphosphatase 1	0.0767265	-0.090897	-0.207069	0.0158141	-0.0940506	-0.0210109	-0.108264	-0.260247	-0.129841	-0.0373495	-0.0436803	0.0943663	0.00444548	-0.333473	0.0416476	0.137633	-0.0513975	-0.179665	-0.0364611	0.042102	-0.0580081	-0.289875	0.41377	-0.0996505	0.00808144	0.472276	0.571405	0.578838	0.54084		0.503874	0.399585	0.45173
AMB_RS02700	carboxypeptidase	-0.0961338	-0.182477	-0.381754	-0.267385	-0.277205	-0.438635	-0.681736	-0.346071	-0.488814	0.0541565	-0.270681	0.0888539	-0.0425569	0.0287321	-0.330047	-0.106024	-0.13578	-0.257961	-0.313498	-0.476545	-0.349335	0.044569	-0.829527	-0.192461	-0.325806	-0.428635	-0.303629	-0.542917	-0.42506		-0.148143	-0.525635	-0.336889
AMB_RS02705	ribbon-helix-helix protein, CopG family	-0.210678	0.190854	0.0973354	-0.451949	-0.0545865	-0.196916	-0.179362	-0.201674	-0.192651	-0.0204259	0.0855661	-0.28183	-0.07223	0.0116198	0.232752	0.246252	0.163541	0.285068	0.277424	-0.143395	0.139699	-0.483987	0.816259	0.478567	0.27028	0.0121409	-0.00400994	-0.0389742	-0.0102811		0.0030319	0.298874	0.150953
AMB_RS02715	glycerophosphodiester phosphodiesterase	1.14247	-0.654177	0.0167167	-0.25673	-0.298064	-0.473877	0.0420476	-0.160637	-0.197489	-0.0428808	0.0823638	-0.000109768	0.0131244	-0.215965	-0.273352	-0.111156	-0.200158	-0.0953917	-0.256743	-0.265271	-0.205802	0.0219339	-0.0886793	-0.456936	-0.17456	0.233802	-0.151187	-0.198527	-0.0386375		-0.342577	-0.310689	-0.326633
AMB_RS02725	phospholipid carrier-dependent glycosyltransferase	0.615189	-0.878742	-0.0975308	-0.552525	-0.5096	-1.17415	-0.543683	-0.76598	-0.827936	0.196385	0.206901	-0.302616	0.0335569	-1.4799	-0.318408	-0.570325	-0.789546	-1.52293	-1.4878	-2.10049	-1.70374	0.0167801	-3.25187	-0.394326	-1.20981	-0.597036	-1.02817	-0.931344	-0.852184		-0.611379	-0.624387	-0.617883
AMB_RS02730	hypothetical protein	0.435542	0.0261018	-0.0133179	-0.00275573	0.00334271	-0.0969734	0.124181	0.0755953	0.0342678	0.108404	0.25738	-0.322618	0.0143886	0.0102402	-0.0822087	0.0752763	0.00110259	0.0604185	-0.0320662	-0.289872	-0.0871733	0.469779	0.470597	0.42245	0.454275	-0.161753	-0.0695618	-0.302974	-0.178096		0.0639115	-0.533712	-0.2349
AMB_RS02780	hypothetical protein	0.0340638	-0.122526	-0.251995	0.0862164	-0.0961018	-0.115581	-0.329152	0.2032	-0.0805113	0.146968	-0.573964	0.401058	-0.008646	-0.176765	0.0875887	-0.18517	-0.0914485	-0.275444	0.0519307	-0.0348897	-0.0861344	-0.0337488	0.161168	0.294771	0.14073	0.629795	0.648035	0.687533	0.655121		0.934798	0.784594	0.859696
AMB_RS02790	outer membrane receptor protein	0.0158701	0.0810755	0.12855	0.148712	0.119446	0.0476789	0.0542984	0.127986	0.0766544	0.105698	0.254335	0.16855	0.176194	0.049809	0.0518837	0.121517	0.0744032	0.110387	0.130085	0.129244	0.123239	0.173819	-0.0536707	0.0748904	0.0650129	-0.0522036	0.111162	-0.0781021	-0.00638129		-0.0860624	-0.127168	-0.106615
AMB_RS02815	hypothetical protein	-0.30399	-0.208468	-0.621584	-0.438519	-0.422857	-0.0425573	-0.41945	-0.307445	-0.256484	-0.420571	-0.445855	-0.559892	-0.475439	-0.57703	-0.459708	-0.396089	-0.477609	-0.658789	-0.432009	-0.525833	-0.538877	-0.396877	-1.24852	-0.62101	-0.755469	-0.515426	-0.530446	-0.37857	-0.474814		-0.584679	-0.578677	-0.581678
AMB_RS02825	phasin	0.514142	0.224206	0.35507	0.158596	0.245957	0.20778	0.355899	0.123224	0.228968	0.12244	-0.12699	-0.652936	-0.219162	0.00491426	-0.188658	0.049357	-0.0447956	-0.125278	0.240516	0.325373	0.14687	0.158117	-2.96235	0.0687684	-0.911821	0.52732	0.547699	0.876678	0.650566		0.675612	0.606676	0.641144
AMB_RS02830	chromosome partitioning protein ParA	-0.473547	0.144053	-0.0289606	0.04396	0.0530174	0.344068	0.142796	0.191971	0.226278	0.171838	0.417292	0.15535	0.24816	0.254307	0.0590965	0.307835	0.20708	-0.0120822	-0.0261397	0.192829	0.0515355	-0.00861036	0.642309	0.00723914	0.213646	-0.41918	-0.451251	-0.367379	-0.412603		-0.311465	-0.46672	-0.389092
AMB_RS02835	two-component sensor histidine kinase	-0.686026	0.0644464	-0.212757	-0.848876	-0.332396	-0.103146	-0.300919	-0.295359	-0.233141	-0.0105123	-0.0793728	-0.145473	-0.0784527	-0.0218951	-0.605151	-0.292932	-0.306659	-1.12315	-0.818661	-0.875894	-0.939236	-0.462481	-0.103131	-0.215273	-0.260295	-3.72755	-3.50888	-3.28876	-3.50839		-3.61385	-3.51052	-3.56219
AMB_RS02855	methyl-accepting chemotaxis protein	-0.137255	0.0840068	-0.0297949	-0.0448368	0.00312504	0.169263	0.038285	0.121654	0.109734	-0.000523986	-0.00118865	-0.287184	-0.0962989	-0.0382604	0.157185	0.172568	0.0971641	-0.0713137	0.074551	0.09336	0.0321991	0.049997	0.324369	0.0221243	0.132163	0.179018	-0.230225	-0.334071	-0.128426		-0.295394	-0.368784	-0.332089
AMB_RS02860	hypothetical protein	0.459478	-0.266889	-0.236097	-0.411044	-0.304677	0.0962264	-0.216698	-0.0551756	-0.0585491	-0.288275	-0.261102	-0.683634	-0.411004	-0.458371	-0.17017	-0.284411	-0.304317	-0.173093	-0.189435	-0.0134801	-0.125336	-0.0851048	-0.679095	-0.750596	-0.504932	0.737391	0.574024	0.686501	0.665972		0.856915	0.64814	0.752527
AMB_RS02865	response regulator	0.277332	-0.181722	-0.21786	-0.207145	-0.202242	-0.178596	-0.111047	0.018892	-0.0902504	-0.158877	-0.125031	0.0650688	-0.0729461	-0.118303	-0.339313	0.161286	-0.0987767	-0.074242	-0.19629	-0.00453678	-0.0916897	-0.0991983	-0.592338	-0.140626	-0.277387	0.378624	0.355489	0.3769	0.370338		0.506369	0.355025	0.430697
AMB_RS02870	methyl-accepting chemotaxis protein	0.10349	-0.00118864	0.0171096	-0.0289352	-0.00433809	0.100355	-0.144243	-0.0345556	-0.0261479	0.00667861	0.0157684	0.164816	0.0624211	0.0344347	0.000746104	-0.0868915	-0.0172369	0.0166268	-0.0858926	0.0492801	-0.00666187	0.0125136	-0.00564995	0.00912389	0.00532918	0.193461	0.0139677	0.217381	0.141603		0.192809	0.190589	0.191699
AMB_RS02880	hypothetical protein	-0.049361	0.024457	0.0291984	0.131736	0.0617971	-0.0393631	0.120886	0.242978	0.108167	-0.486871	-0.162399	-0.196934	-0.282068	-0.141691	-0.326195	0.0139572	-0.151309	0.235825	0.264257	-0.0484797	0.150534	-0.118071	-0.825919	-0.359764	-0.434585	-0.413982	-1.5627	-0.737867	-0.904849		-1.59586	-0.314234	-0.955049
AMB_RS02895	response regulator	0.624449	0.104787	0.195881	0.00745612	0.102708	0.196821	0.393892	-0.0652012	0.17517	-0.129524	-0.121194	0.387108	0.0454633	0.15453	-0.0248221	0.0500141	0.0599075	0.165542	0.179494	0.249507	0.198181	0.167977	-0.939494	0.27057	-0.166982	-2.97255	-2.76755	-2.23023	-2.65678		-2.22379	-2.07771	-2.15075
AMB_RS02900	hypothetical protein	0.359768	0.073271	0.425646	-0.393922	0.0349982	0.207843	-0.0659207	-0.0287079	0.0377381	0.18506	0.554385	0.0331817	0.257542	0.163199	-0.134417	-0.400372	-0.123863	-0.0197081	0.212807	-0.124524	0.0228583	0.282192	0.3735	0.649193	0.434961	-2.31953	-2.83292	-1.79752	-2.31666		-2.93321	-2.83611	-2.88466
AMB_RS02915	hypothetical protein	0.088262	0.242727	0.0165847	0.131489	0.130267	0.149856	0.0484552	0.46669	0.221667	0.509203	-0.768341	0.653148	0.131336	-0.479994	-0.679233	-0.121067	-0.426765	0.0683782	-0.0803636	0.238559	0.0755246	0.0830572	0.579028	-0.611606	0.0168264	0.617615	-0.51322	-0.0950554	0.00311343		0.0284931	-0.515059	-0.243283
AMB_RS02920	ATP-dependent protease	-0.0408731	0.0508919	0.0462512	0.0295534	0.0422322	0.0130541	-0.00448828	-0.00572913	0.000945576	0.0313742	0.00463392	0.116913	0.0509737	0.00271011	0.0898119	0.121845	0.0714558	-0.0445556	0.0460772	0.00483549	0.00211903	0.0532271	0.39783	0.0602752	0.170444	-0.0482925	-0.193011	-0.032183	-0.0911623		-0.153782	-0.0243907	-0.0890865
AMB_RS02925	spermidine/putrescine ABC transporter substrate-binding protein	0.170246	0.0167253	0.0673452	0.0229946	0.0356884	0.175311	0.120913	0.0589085	0.118378	-0.00897974	0.366059	0.0273676	0.128149	0.126301	0.198705	0.154697	0.159901	0.150255	0.0468493	0.13471	0.110605	0.14133	0.393284	0.045063	0.193226	-0.118888	-0.00761965	-0.121322	-0.0826097		-0.0179685	-0.0304893	-0.0242289
AMB_RS02930	hypothetical protein	0.425497	-0.0569322	-0.0317451	0.0122333	-0.0254813	-0.10085	-0.0626511	0.000743843	-0.0542526	0.0243667	-0.0842767	-0.053394	-0.037768	0.0384391	0.0522562	0.0370565	0.0425839	0.186556	0.112908	-0.0177104	0.0939178	0.101091	0.0325213	0.0308296	0.0548139	0.314934	0.381462	0.34018	0.345525		0.386174	0.303743	0.344959
AMB_RS02935	PAS domain-containing sensor histidine kinase	-0.121159	0.0891459	0.015986	0.0635524	0.0562281	-0.0155049	-0.0770422	-0.0585452	-0.0503641	0.0600966	0.0877359	0.127285	0.0917058	-0.13563	0.103578	0.0239173	-0.00271185	0.013974	-0.00838864	-0.041465	-0.0119599	0.0526742	0.268643	0.0567209	0.126013	0.134936	0.0757181	0.0168446	0.0758328		0.0944235	0.0299982	0.0622109
AMB_RS02940	VWA domain-containing protein	-0.0406546	-0.107091	-0.0415528	-0.192598	-0.113747	-0.030165	0.0654929	0.122954	0.0527606	-0.0612185	0.0789055	-0.0514905	-0.0112679	0.00368249	-0.197571	-0.0017882	-0.0652256	0.118225	-0.000874572	-0.129449	-0.00403265	0.035045	-0.118305	-0.0421953	-0.0418183	0.186346	0.114147	0.0797827	0.126758		0.124898	0.105293	0.115095
AMB_RS02945	hemerythrin	0.087778	-0.169307	-0.260706	-0.0313721	-0.153795	-0.236816	-0.079593	-0.199838	-0.172082	-0.253418	-0.284778	0.0135414	-0.174885	-0.0144656	-0.438747	-0.0909957	-0.181403	0.035422	-0.173922	-0.327606	-0.155369	0.033383	-0.0677249	0.265501	0.0770531	0.501839	0.393411	0.525277	0.473509		0.57105	0.467795	0.519423
AMB_RS02950	MoxR family ATPase	-0.23104	-0.00446064	-0.0847309	-0.0273251	-0.0388389	0.182336	0.144122	0.118534	0.14833	-0.0110597	0.176966	0.029428	0.0651114	-0.0648214	-0.0679643	-0.136257	-0.089681	0.0490644	0.0552456	-0.0396308	0.0215598	0.074971	-0.0433209	0.1372	0.0562833	-0.323232	-0.367606	-0.238936	-0.309925		-0.150119	-0.337617	-0.243868
AMB_RS02970	alpha-D-glucose phosphate-specific phosphoglucomutase	0.176027	0.0735009	0.0762031	0.107229	0.0856442	-0.18457	0.00178879	0.265804	0.0276744	0.0689438	-0.0483377	0.171668	0.0640913	-0.112478	0.183215	0.181356	0.0840311	0.0114018	-0.180916	0.168018	-0.000498601	-0.0213773	0.292994	-0.0494023	0.0740716	-0.6704	-0.635659	-0.497557	-0.601205		-1.02733	-0.441393	-0.734363
AMB_RS02975	hypothetical protein	0.0227647	0.116522	-0.124717	0.146986	0.0462634	-0.297893	-0.00139241	0.0798905	-0.0731315	0.23394	0.168011	0.148929	0.183627	-0.0108948	-0.221547	0.202895	-0.009849	-0.0421975	-0.00767231	0.00168019	-0.0160632	0.247035	-0.462446	-0.0549666	-0.0901257	-0.492773	-0.350453	-0.455687	-0.432971		-0.0559245	-0.469332	-0.262628
AMB_RS02985	UTP--glucose-1-phosphate uridylyltransferase	0.130662	-0.0865444	-0.103281	-0.253703	-0.147843	-0.283282	-0.480562	-0.230146	-0.33133	0.128421	0.297922	-0.0345631	0.130593	-0.0545023	-0.0964615	0.115774	-0.0117298	0.0864618	-0.27797	0.0356103	-0.0519658	9.05859e-05	0.297714	-0.153492	0.0481043	-2.53308	-2.16513	-1.98252	-2.22691		-1.31905	-1.10396	-1.2115
AMB_RS02995	anti-sigma factor antagonist	-0.0902974	0.0100378	-0.109962	0.0143622	-0.0285208	0.00579524	0.0963286	0.131641	0.0779216	-0.145506	-0.275964	0.168026	-0.0844815	0.0158347	-0.0372312	-0.0448262	-0.0220742	0.06157	-0.0126543	0.092633	0.0471829	0.0457294	0.162846	-0.0477767	0.0535995	0.162187	0.364799	0.188517	0.238501		0.338531	0.13604	0.237286
AMB_RS03000	acetoacetate--CoA ligase	0.157253	0.153263	0.132307	0.134128	0.139899	0.0291361	0.0889367	0.0238213	0.047298	0.21465	0.118849	0.121092	0.15153	0.090518	0.149914	0.140453	0.126962	0.086837	0.156119	0.16018	0.134379	0.139118	0.202504	0.20242	0.181347	-0.325204	-0.396617	-0.350915	-0.357579		-0.373189	-0.368258	-0.370723
AMB_RS03005	carbonate dehydratase	-0.0220432	0.255777	0.262251	-0.112047	0.135327	0.181065	0.00349296	0.175487	0.120015	0.230538	0.347982	-0.0707048	0.169272	0.280791	-0.0251174	-0.0484122	0.0690871	0.276837	0.120873	-0.182332	0.0717926	0.277182	0.136557	0.567362	0.327034	0.529672	0.0948256	0.324605	0.316368		0.224481	0.501198	0.362839
AMB_RS03010	hypothetical protein	-0.102265	0.21757	0.0636986	0.104465	0.128578	0.0839057	0.214818	0.315963	0.204896	0.392022	0.474417	0.436696	0.434378	-0.101554	0.0914875	-0.00835259	-0.00613965	-0.0721566	0.0373722	0.126652	0.0306226	0.0631509	0.359698	0.378254	0.267034	-0.517213	-0.770218	-0.530585	-0.606005		-0.627362	-0.785081	-0.706221
AMB_RS03015	hypothetical protein	-0.0424022	-0.588683	-0.379121	-0.582134	-0.516646	-0.234052	-0.241128	-0.384579	-0.286586	0.0886844	-0.0660103	-0.534509	-0.170612	-0.253619	-0.330438	0.014922	-0.189712	-0.28921	-0.58466	-0.22187	-0.365247	-0.400223	-1.83456	-0.429794	-0.888191	-1.17534	-1.35336	-0.713131	-1.08061		-1.26434	-1.17844	-1.22139
AMB_RS03020	23S rRNA (adenine(2030)-N(6))-methyltransferase RlmJ	-0.101516	0.00210384	0.0352331	0.105423	0.0475867	-0.0349586	-0.0318904	-0.0967427	-0.0545305	0.0994586	-0.0841096	-0.0430137	-0.00922154	0.0271977	-0.0688376	-0.0183715	-0.0200038	-0.185363	-0.117757	-0.113531	-0.138884	-0.118732	-0.0815609	-0.275	-0.158431	-0.0539798	-0.0759516	-0.0836528	-0.0711947		-0.134428	0.039221	-0.0476035
AMB_RS03025	PAS domain-containing protein	-0.156367	-0.0690961	0.0611805	-0.0483793	-0.018765	0.050356	-0.0998004	0.19373	0.0480952	-0.0219643	0.0758837	-0.227054	-0.0577116	-0.053444	-0.224618	-0.111736	-0.129932	-0.185725	0.0322182	0.0129035	-0.0468679	-0.121808	-0.0830299	-0.226373	-0.143737	-0.147063	-0.22412	-0.221552	-0.197578		-0.17302	-0.09169	-0.132355
AMB_RS03030	sensory rhodopsin II transducer	0.178908	0.0385945	0.0441385	-0.0136968	0.023012	-0.244978	0.0110061	-0.165976	-0.133316	0.304842	0.80351	-0.0216966	0.362218	0.180473	0.0427478	0.142558	0.121926	-0.276283	-0.0154897	-0.0804564	-0.124076	0.50601	0.749483	0.324214	0.526569	-0.00144017	0.221685	-0.0869469	0.0444327		0.162577	-0.0391652	0.0617061
AMB_RS03040	ABC-type transport system	-0.366433	0.0549593	0.237529	0.130945	0.141144	-0.207501	0.246296	0.0584519	0.0324156	0.17411	0.520608	0.193755	0.296158	0.0223758	0.245773	0.0284428	0.0988639	0.341286	0.032211	0.0902991	0.154599	0.0230972	0.5907	0.26691	0.293569	-0.248409	-0.177528	-0.589623	-0.33852		-0.561511	-0.531022	-0.546266
AMB_RS03060	peptidoglycan editing factor PgeF	-0.436172	0.301829	0.200538	-0.259628	0.0809132	-0.0619706	-0.214764	0.230271	-0.015488	-0.146385	0.271234	-0.275898	-0.0503499	-0.0690001	-0.670226	0.00311606	-0.24537	0.192572	-0.118421	0.136985	0.0703785	0.119429	-0.616354	0.92845	0.143842	-1.37037	-1.20696	-1.07458	-1.2173		-0.947264	-1.22208	-1.08467
AMB_RS03080	prolyl aminopeptidase	-0.0249165	0.0481812	0.144309	0.0411203	0.0778701	0.0862701	0.0718721	0.0275308	0.061891	-0.0313913	-0.0396206	0.060106	-0.0036353	0.135718	0.187589	0.0836005	0.135636	0.128324	0.0804182	0.0761125	0.0949515	0.0164197	0.0144596	0.0759349	0.0356047	0.573101	0.577835	0.454031	0.534989		0.549784	0.569945	0.559865
AMB_RS03085	S-adenosylmethionine:tRNA ribosyltransferase-isomerase	0.24749	0.0135553	-0.176064	0.182274	0.0065885	-0.0627838	-0.00281477	-0.0429685	-0.036189	0.0410236	-0.572237	-0.195413	-0.242209	0.0249718	0.056423	0.142005	0.0744666	-0.110331	0.0384911	-0.165569	-0.0791365	0.131769	-0.497828	-0.166927	-0.177662	0.716973	0.719125	0.597678	0.677925		0.436403	0.577101	0.506752
AMB_RS03090	tRNA guanosine(34) transglycosylase Tgt	-0.0671914	-0.0471691	-0.000411859	-0.0109207	-0.0195006	0.112693	-0.212754	-0.105204	-0.0684217	-0.188751	-0.0277272	0.150617	-0.0219535	-0.19539	0.0831961	-0.0597517	-0.0573152	-0.485978	-0.0820537	-0.0194174	-0.195816	-0.221915	-0.635884	-0.511623	-0.456474	0.69448	0.48375	0.720983	0.633071		0.34261	0.541604	0.442107
AMB_RS03095	tetratricopeptide repeat protein	0.0934827	-0.578821	-0.276104	-0.563289	-0.472738	0.231179	-0.0149273	-0.333133	-0.0389602	-0.21132	-0.465165	-0.537372	-0.404619	-0.269245	0.1386	-0.0417545	-0.0574665	-0.0386844	0.037086	-0.158951	-0.0535164	-0.192963	-0.369315	-0.618413	-0.393564	-0.950331	-0.236786	-0.963528	-0.716881		-0.885103	-0.414202	-0.649653
AMB_RS03100	isoprenylcysteine carboxylmethyltransferase family protein	0.355248	0.0697797	-0.0129885	0.0405956	0.0324623	-0.00228203	0.0550027	0.167881	0.073534	-0.119714	0.120946	0.129827	0.0436863	0.00918796	-0.0372025	-0.0866378	-0.0382174	-0.143737	0.0645837	0.0128078	-0.0221152	0.127268	0.00880905	0.0791674	0.0717482	-0.576866	-0.692779	-0.828433	-0.69936		-0.52793	-0.260505	-0.394217
AMB_RS03105	hypothetical protein	-0.0890734	-0.281761	-0.477113	-0.260954	-0.339943	-0.427401	-0.831345	-0.215279	-0.491342	-0.238962	-1.13621	-0.826663	-0.733945	0.0373593	-0.354304	-1.03965	-0.452199	-0.380793	-0.215091	-0.354857	-0.316913	-0.203391	-0.655118	-0.576131	-0.478213	-1.60722	-0.947982	-2.12128	-1.55883		-2.00353	-1.92655	-1.96504
AMB_RS03125	hypothetical protein	-0.0583753	0.100364	0.231793	0.0426769	0.124945	0.103367	0.183673	0.00901254	0.0986842	0.141967	0.025234	0.115064	0.0940882	-0.0407512	0.069277	0.183848	0.0707911	0.130642	0.283061	0.078695	0.164133	0.168481	0.175325	0.0832833	0.142363	0.203908	0.392818	0.372373	0.323033		0.234346	0.322077	0.278212
AMB_RS03130	LysM peptidoglycan-binding domain-containing protein	-0.49631	0.208467	0.623278	0.140796	0.32418	0.530592	0.865636	0.70693	0.701053	0.500659	0.766276	0.894234	0.72039	0.429138	0.378389	0.564407	0.457311	0.583768	0.930227	0.581336	0.698444	0.512176	0.993035	0.726359	0.743857	-2.22363	-3.00788	-3.00071	-2.74407		-2.01447	-2.3457	-2.18008
AMB_RS03135	NADP-dependent isocitrate dehydrogenase	-0.202531	-0.411661	-0.80655	-0.837292	-0.685167	-0.351531	-0.469298	-0.302874	-0.374568	-0.633732	-1.23869	-0.160649	-0.67769	-0.347423	-0.572859	-0.889797	-0.603359	-0.182846	-0.468176	-0.331901	-0.327641	-0.17131	-0.156501	-0.591841	-0.306551	0.937773	1.04601	0.942841	0.975541		0.920059	0.856671	0.888365
AMB_RS03160	flagellar protein FhlB	0.389151	0.0518613	-0.178381	-0.157643	-0.0947208	-0.0429819	-0.0347849	-0.0159545	-0.0312404	0.106836	0.0526211	0.040633	0.0666966	-0.104884	-0.0675227	-0.0892034	-0.0872035	-0.379351	-0.20857	-0.0629942	-0.216972	-0.116749	-0.294189	0.0334745	-0.125821	-0.234781	-0.249692	-0.229165	-0.23788		-0.320477	-0.289994	-0.305235
AMB_RS03165	flagellar basal body rod protein FlgB	-0.244147	0.0427332	-0.115577	-0.0239239	-0.0322561	0.127937	0.0897389	0.0552739	0.0909831	-0.049982	-0.0356691	0.0414104	-0.0147469	-0.0147918	-0.136911	-0.0556428	-0.0691152	-0.220845	0.0288957	0.0235398	-0.0561364	-0.162934	-0.245264	-0.0667591	-0.158319	0.212847	0.259423	0.038877	0.170382		0.134097	0.122508	0.128302
AMB_RS03170	flagellar basal body rod protein FlgC	-0.0643536	0.0971821	0.167758	0.329138	0.198026	0.0940529	0.14743	0.237432	0.159638	0.0811851	-0.0886776	-0.270834	-0.0927753	0.0443827	0.0639856	0.266768	0.125045	0.205573	0.11762	0.253036	0.192077	0.113066	-0.495474	-0.0560678	-0.146159	-0.392623	-0.573117	-0.467397	-0.477712		-0.456568	-0.856945	-0.656756
AMB_RS03175	flagellar hook-basal body protein FliE	0.00402437	-0.180553	-0.496466	0.00208484	-0.224978	0.108441	-0.0121421	0.140542	0.078947	-0.375558	0.162042	-0.307711	-0.173742	-0.282076	0.0708558	-0.348987	-0.186736	-0.298872	-0.0355081	0.0372527	-0.0990425	-0.0934103	-0.408575	0.149999	-0.117329	0.0186594	0.447291	0.0410487	0.169		0.275525	0.0882809	0.181903
AMB_RS03180	flagellar biosynthetic protein FliQ	0.114324	0.649347	0.232251	0.70739	0.529663	0.549681	0.351929	0.234346	0.378652	0.0863763	-0.963583	0.898655	0.00714966	0.494064	0.409329	0.180357	0.36125	0.681381	0.837335	0.451843	0.656853	0.771952	1.48858	-0.486694	0.591281	0.716822	0.700013	0.634623	0.683819		0.236788	0.38565	0.311219
AMB_RS03185	flagellar type III secretion system protein FliR	0.0880321	0.0753003	-0.0108086	0.0185615	0.0276844	-0.0999397	-0.118858	0.108661	-0.0367121	0.0322578	0.247806	0.0847742	0.121613	0.0908376	0.0201186	-0.0187693	0.030729	-0.0464331	-0.146775	-0.12568	-0.106296	0.305936	-0.0598148	-0.0643792	0.0605806	0.0272984	0.167635	0.0753296	0.0900876		0.171848	-0.0349718	0.0684379
AMB_RS03190	flagellar biosynthesis protein FlhB	-0.174629	-0.170256	0.0477206	0.0442867	-0.0260827	-0.0313844	0.00604143	3.63791e-05	-0.00843554	-0.191394	0.071145	-0.0076476	-0.0426321	-0.0630107	-0.0269753	-0.0596205	-0.0498688	-0.0741836	-0.0310348	-0.133694	-0.0796376	-0.0426243	-0.328448	-0.073871	-0.148314	0.409098	0.367991	0.497838	0.424976		0.355974	0.282869	0.319422
AMB_RS03195	PAS domain-containing sensor histidine kinase	-0.103552	0.121757	0.125656	0.0964418	0.114618	0.105126	0.190197	0.224626	0.173316	0.0745452	0.228236	0.252144	0.184975	0.12387	-0.111174	0.176517	0.0630709	0.283933	0.167644	0.105433	0.18567	0.0925695	0.230896	0.307054	0.210173	0.0948158	0.00433457	0.0254162	0.0415222		0.10253	-0.0448918	0.028819
AMB_RS03200	hypothetical protein	0.0246341	-0.0116323	-0.0557434	-0.0515366	-0.0396374	-0.0937927	-0.059522	-0.0954398	-0.0829182	-0.0406106	0.0323747	0.0600298	0.0172646	-0.0432417	-0.0179582	-0.0388646	-0.0333548	-0.0523493	-0.17909	-0.16791	-0.133116	0.0539706	0.17763	0.114016	0.115206	0.242212	0.248477	0.238745	0.243144		0.23306	0.282222	0.257641
AMB_RS03205	DNA recombination/repair protein RecA	-0.307045	-0.708861	-0.823192	-0.941619	-0.824557	-0.774479	-1.34246	-0.784818	-0.967252	-1.73643	0.426571	-2.29109	-1.20032	-1.35875	-1.9495	-1.16416	-1.4908	-0.751666	-1.8147	-0.677794	-1.08139	-1.18272	0.785356	-1.61942	-0.67226	-1.67832	-1.51139	-1.69349	-1.62773		-1.58994	-0.290744	-0.940341
AMB_RS03210	DNA polymerase IV	-0.176489	0.169732	0.226035	0.11696	0.170909	0.0840544	0.0827624	0.061825	0.0762139	0.022124	-0.0707766	0.0409727	-0.00255995	-0.0146331	0.0787496	0.155258	0.0731248	0.0142676	0.0106072	0.0179581	0.0142776	-0.157086	-0.0776447	0.0170965	-0.0725446	0.035984	0.367138	0.0703289	0.157817		0.244266	0.132587	0.188426
AMB_RS03215	alpha/beta hydrolase	0.117919	-0.176794	-0.0666404	-0.0161006	-0.0865118	0.0462816	-0.0795779	0.084384	0.0170292	-0.270069	-0.21435	-0.145004	-0.209807	-0.0372162	0.000493369	-0.00391578	-0.0135462	-0.116906	-0.0953271	0.0188606	-0.0644574	-0.24847	-0.422266	-0.614578	-0.428438	-0.17723	-0.612146	-0.489328	-0.426235		-0.678133	-0.541162	-0.609647
AMB_RS03220	two-component sensor histidine kinase	0.0852898	-0.0249413	0.0443575	0.0221239	0.0138467	-0.127499	-0.0186025	-0.0163001	-0.0541337	0.05918	0.00747343	-0.0521333	0.00484003	-0.159812	0.00530969	-0.129307	-0.0946033	-0.149668	-0.00918039	-0.234758	-0.131202	-0.00968795	0.0620085	0.0670213	0.0397806	-0.189555	-0.0949827	-0.186653	-0.157063		-0.0820421	-0.17746	-0.129751
AMB_RS03230	hypothetical protein	0.163656	0.148786	0.061935	0.0199188	0.0768798	-0.224028	0.0617428	0.0367467	-0.041846	-0.0261671	-0.414377	0.324461	-0.0386943	0.108646	-0.127145	-0.0181569	-0.0122185	0.0915121	0.0199686	0.082223	0.0645679	-0.10951	-0.654511	-0.337625	-0.367215	-0.729814	-0.429845	-0.609226	-0.589628		-0.40244	-0.625104	-0.513772
AMB_RS03235	flagellum-specific ATP synthase FliI	0.192279	0.0237838	0.0399933	0.0279542	0.0305771	0.0167815	-0.00976211	-0.00606931	0.000316685	-0.00483381	-0.0133576	0.0976818	0.0264968	-0.10655	-0.0862698	0.0643057	-0.042838	-0.0442636	-0.0808293	0.0385505	-0.0288475	0.00769312	0.00932053	-0.040448	-0.00781145	-0.682973	-0.531816	-0.630456	-0.615082		-0.608886	-0.487356	-0.548121
AMB_RS03240	DNA-binding response regulator	-0.0121888	-0.052548	-0.165271	-0.136079	-0.117966	-0.121406	-0.253446	-0.0716644	-0.148839	0.390211	0.626967	0.436842	0.484673	-0.0717109	-0.0710865	-0.229598	-0.124132	-0.3043	-0.175998	-0.12059	-0.200296	0.675876	0.689597	0.855765	0.740413	0.363949	0.259166	0.349192	0.324103		0.422575	0.220755	0.321665
AMB_RS03255	bifunctional DNA-formamidopyrimidine glycosylase/DNA-(apurinic or apyrimidinic site) lyase	-0.105139	-0.0122794	-0.128085	-0.174506	-0.104957	-0.149393	-0.163404	0.115851	-0.0656482	-0.0706251	-0.237588	-0.0571936	-0.121802	-0.151965	0.0585318	0.0110519	-0.0274605	0.00411524	-0.0260225	-0.0617257	-0.0278777	-0.0533484	0.0610138	-0.0179852	-0.00343995	0.270376	0.0553766	0.0215748	0.115776		0.164371	0.078941	0.121656
AMB_RS03260	hypothetical protein	-0.0187479	-0.0671529	-0.107453	-0.153055	-0.10922	-0.107967	-0.0979246	-0.211048	-0.13898	-0.177817	-0.00507751	-0.153507	-0.112134	0.108364	0.0160081	0.113749	0.0793736	-0.0512523	0.00545246	-0.0277651	-0.0245216	-0.104969	-0.970462	-0.369411	-0.481614	0.343371	0.151974	0.33823	0.277858		0.0900267	0.281165	0.185596
AMB_RS03265	enoyl-CoA hydratase	0.181751	0.0478153	-0.084811	-0.183612	-0.073536	0.0460608	-0.0401009	-0.0387557	-0.0109319	-0.26125	-0.44852	-0.267265	-0.325678	-0.0607741	-0.00183718	-0.112702	-0.0584378	0.0681615	-0.177586	-0.284557	-0.131327	-0.72074	-0.403877	-0.937576	-0.687397	-0.169355	-0.0831588	-0.0968125	-0.116442		-0.295355	0.039099	-0.128128
AMB_RS03295	hypothetical protein	0.0561106	-0.141498	-0.181617	-0.193685	-0.172267	-0.225855	-0.0756802	-0.085592	-0.129042	-0.0605709	-0.0551743	-0.0272936	-0.0476796	-0.186918	-0.117812	-0.0701756	-0.124968	-0.0716887	-0.0411467	-0.149779	-0.0875383	-0.146746	0.181245	0.0438008	0.0261	-0.334223	-0.115882	-0.191645	-0.213917		-0.195512	-0.251002	-0.223257
AMB_RS03310	hypothetical protein	-0.027615	-0.0858169	-0.0199574	-0.129023	-0.0782657	0.0423257	-0.00156954	-0.07823	-0.0124913	-0.0501242	0.0203902	-0.0886846	-0.0394729	0.0491532	-0.15266	0.0246121	-0.0262981	0.104805	0.0301614	-0.0978187	0.0123827	-0.0806418	0.122594	-0.0992687	-0.0191054	0.288406	0.255632	0.350381	0.29814		0.425272	0.263665	0.344468
AMB_RS03320	hypothetical protein	-0.0451798	0.0317744	-0.0907291	-0.0440211	-0.0343253	-0.0489737	-0.051603	-0.0708325	-0.0571364	-0.102102	-0.249727	-0.218886	-0.190238	-0.113772	-0.14303	0.00417202	-0.0842098	-0.0680039	-0.0625876	0.0205667	-0.0366749	-0.00594902	0.234319	0.0329553	0.0871084	-0.0487486	0.0336796	-0.0339407	-0.0163366		0.158918	0.149836	0.154377
AMB_RS03345	hypothetical protein	-0.0817828	-0.0475165	-0.12042	-0.019258	-0.0623982	0.0452465	0.0819849	-0.0690598	0.0193905	0.00447088	-0.0245041	-0.056452	-0.0254951	-0.0504418	0.002451	-0.0528711	-0.0336206	0.0183872	-0.0600912	0.0867827	0.0150262	0.029232	-0.312338	-0.189139	-0.157415	-0.0189183	-0.259038	-0.102927	-0.126961		-0.0383609	-0.0212409	-0.0298009
AMB_RS03350	DNA-binding response regulator	-0.182285	-0.0215686	0.00543063	-0.0350223	-0.0170534	0.0406718	0.0599176	0.17702	0.0925363	-0.181334	-0.020331	-0.0145084	-0.0720577	-0.0723965	0.0318632	0.121214	0.0268936	0.000641277	0.0764034	0.113615	0.0635531	0.0358343	0.103014	-0.00189485	0.0456511	0.346468	0.304723	0.444967	0.365386		0.341069	0.356488	0.348778
AMB_RS03355	two-component system response regulator	-0.112016	0.102312	-0.109735	-0.0799983	-0.0291404	0.0375325	0.0937394	0.0986079	0.0766266	0.033864	0.00378408	-0.0594519	-0.00726796	-0.00798451	-0.0320223	0.0579224	0.00597185	0.0284909	0.00420573	0.040669	0.0244552	-0.0832375	-0.021974	0.0391513	-0.0220201	0.186187	0.17311	-0.0154355	0.11462		0.0468845	0.0177443	0.0323144
AMB_RS03360	hypothetical protein	0.0040446	-0.0623855	-0.0663091	0.183617	0.0183076	-0.121671	-0.310252	0.0808117	-0.117037	0.0627137	-0.0388653	-0.0333955	-0.0031824	-0.0507309	-0.0599387	0.15879	0.0160403	-0.115712	0.00979107	-0.0441897	-0.0500369	0.00505145	0.0566697	0.0634108	0.0417107	0.562369	0.099596	0.368743	0.343569		-0.0461394	-0.177773	-0.111956
AMB_RS03365	site-specific integrase	0.00208719	-0.0881882	-0.0148778	-0.106855	-0.0699737	0.00436309	0.0190908	-0.0730232	-0.0165231	0.0538711	-0.187606	-0.199123	-0.110953	0.0219817	-0.423627	-0.195665	-0.199103	-0.166537	-0.180008	-0.146671	-0.164405	-0.103441	0.00195125	-0.0484893	-0.0499931	0.259885	0.18107	0.0869931	0.175982		0.313777	0.109795	0.211786
AMB_RS03370	hypothetical protein	-0.177988	-0.10608	-0.189056	-0.0368853	-0.110674	-0.0412356	0.0141397	-0.0039627	-0.0103529	-0.102324	-0.193452	-0.392296	-0.229357	-0.143063	-0.122096	-0.0951245	-0.120094	0.0439378	-0.100279	-0.0804822	-0.0456079	-0.164811	-0.1132	-0.258363	-0.178791	0.359614	0.195221	0.257383	0.270739		0.419909	0.246168	0.333039
AMB_RS03375	helix-turn-helix domain-containing protein	0.336944	-0.180831	-0.133305	-0.598186	-0.304107	0.684343	0.274743	-0.00562874	0.317819	-0.426528	-0.621726	-1.35658	-0.80161	-0.193612	-0.809675	-0.0536378	-0.352308	-0.715084	-0.103922	0.0836055	-0.245133	-0.810303	-2.70395	-0.215056	-1.2431	1.44184	0.118921	1.20564	0.922135		-0.0358921	0.120689	0.0423985
AMB_RS03380	hypothetical protein	-0.0272089	0.128811	0.00358937	0.105891	0.0794307	-0.0029018	0.0529633	0.0792506	0.0431041	0.00718269	0.0953222	-0.00212705	0.0334593	0.115127	0.0342666	0.0314018	0.060265	0.118855	-0.0527789	0.074085	0.0467205	0.00615331	0.0671186	0.0486366	0.0406362	-0.157151	-0.135438	-0.0591305	-0.11724		-0.049465	-0.105634	-0.0775493
AMB_RS03385	hypothetical protein	0.0762155	-0.11702	-0.16002	-0.035236	-0.104092	-0.0918411	-0.059541	-0.101357	-0.0842462	-0.0581172	-0.0547699	-0.246708	-0.119865	-0.145443	-0.0865383	-0.103968	-0.111983	-0.0837298	-0.106617	-0.0550903	-0.0818125	-0.125898	0.0160722	-0.11244	-0.0740884	-0.508076	-0.428028	-0.320345	-0.418816		-0.259331	-0.452965	-0.356148
AMB_RS03390	XRE family transcriptional regulator	-0.0663244	-0.278525	0.25896	-0.160336	-0.0599671	0.211938	0.0654084	-0.0255879	0.0839196	-0.0800404	0.0157096	0.0774299	0.00436636	-0.0555175	0.161984	-0.150672	-0.0147351	-0.162856	-0.181799	-0.082232	-0.142295	-0.227697	0.578338	-0.304886	0.0152515	-1.61991	-1.67248	-1.49548	-1.59595		-1.89933	-1.99237	-1.94585
AMB_RS03400	plasmid maintenance system killer protein	-0.212992	-0.0190613	0.0350351	-0.432257	-0.138761	-0.324448	0.0705606	-0.233487	-0.162458	-0.0599518	-0.0836466	-0.0189444	-0.0541809	-0.199137	-0.271996	-0.164537	-0.21189	0.174809	0.150363	0.0584531	0.127875	-0.143077	-0.110707	-0.260613	-0.171465	-0.441095	-0.461061	-0.446006	-0.449387		-0.561227	-0.551116	-0.556171
AMB_RS03425	hypothetical protein	0.425614	0.12477	0.174943	0.231708	0.17714	0.298574	0.2045	0.184612	0.229229	-0.212854	0.319357	-0.0238845	0.0275395	-0.0930019	-0.27302	0.333545	-0.0108257	0.378815	0.235644	-0.127448	0.162337	0.269704	-0.684963	0.165686	-0.0831909	0.242049	-0.18807	-0.1504	-0.0321402		-0.257302	-0.178038	-0.21767
AMB_RS03435	PAS domain-containing sensor histidine kinase	0.162064	-0.023609	0.0394578	0.00801979	0.0079562	0.063085	0.104171	-0.103353	0.0213012	-0.0492229	-0.0173574	0.134796	0.0227384	-0.11954	0.028883	-0.0759781	-0.0555452	-0.0938411	0.0642211	-0.00604828	-0.0118894	0.0117408	0.0316137	0.0319396	0.025098	0.1413	0.190451	-0.00851969	0.107744		0.240997	0.1909	0.215948
AMB_RS03450	DUF4239 domain-containing protein	0.20075	0.00267487	0.165326	0.172372	0.113457	-0.00437259	0.248439	0.211308	0.151792	0.133726	0.189654	0.0225411	0.115307	0.15731	0.17198	0.00773747	0.112342	-0.11329	0.133685	0.0933142	0.0379031	0.0937323	-0.453169	0.142014	-0.0724742	-0.663575	-0.623619	-0.834859	-0.707351		-0.693791	-0.887036	-0.790414
AMB_RS03455	hypothetical protein	0.0821585	-0.0180328	-0.161577	-0.242712	-0.140774	0.0782697	0.0368688	0.0819393	0.0656926	-0.0771848	-0.0769963	-0.0666416	-0.0736076	-0.163421	-0.225191	-0.150716	-0.179776	-0.299345	-0.0368431	0.00639244	-0.109932	-0.0256297	-0.580583	-0.187327	-0.264513	-2.14557	-2.05281	-2.04445	-2.08094		-1.37017	-1.95357	-1.66187
AMB_RS03460	hydroxymethylglutaryl-CoA lyase	-0.0941681	0.0333266	0.0583132	0.0712237	0.0542878	0.0162315	-0.0130733	0.0189582	0.00737211	0.0075655	0.169199	0.00933519	0.0620333	0.0451485	0.0712887	0.0433904	0.0532759	-0.00129229	-0.07114	-0.0116548	-0.028029	0.11539	0.121774	0.0016532	0.0796058	-0.105008	-0.0745346	-0.161891	-0.113811		-0.0241325	-0.0534041	-0.0387683
AMB_RS03465	acetyl/propionyl/methylcrotonyl-CoA carboxylase subunit alpha	0.157117	-0.0607964	0.195736	0.144144	0.0930277	0.0873567	0.0729978	0.0850948	0.0818164	0.189319	0.107345	0.192618	0.163094	0.309747	0.0173799	0.131383	0.152837	0.103859	0.0154339	0.0635967	0.0609632	0.136754	0.284115	0.0539086	0.158259	-0.366274	-0.502643	-0.527955	-0.465624		-0.407268	-0.597508	-0.502388
AMB_RS03470	enoyl-CoA hydratase	-0.0919383	-0.0880915	-0.361677	-0.0354417	-0.161737	-0.0887634	-0.23366	-0.185171	-0.169198	-0.188142	-0.902314	-0.14457	-0.411675	-0.242246	-0.0595707	0.0417623	-0.0866847	-0.20952	-0.395425	-0.297396	-0.30078	-0.0854885	-0.574197	-0.199391	-0.286359	-0.183077	0.0852395	-0.177131	-0.0916562		-0.302469	-0.47124	-0.386854
AMB_RS03475	methylcrotonoyl-CoA carboxylase	-0.0220037	0.0168154	0.0959718	0.0849859	0.0659243	0.0410286	0.0511941	-0.0453044	0.0156394	0.178521	0.182173	0.0353254	0.132007	0.0633568	0.0952662	0.104559	0.0877275	-0.0665803	-0.0983068	0.0261665	-0.0462402	0.0723188	0.0755693	0.202799	0.116896	-0.210247	-0.143647	-0.252025	-0.201973		-0.211744	-0.164627	-0.188186
AMB_RS03480	isovaleryl-CoA dehydrogenase	0.0593202	-0.0309722	0.0427448	0.111418	0.0410636	-0.00417619	-0.0437199	-0.0672732	-0.0383898	0.047484	-0.0364353	0.0448615	0.0186368	0.0850761	0.0132893	0.042893	0.0470861	-0.0100175	0.0523889	0.0756738	0.0393484	0.0647232	0.0123911	0.0333653	0.0368265	0.0878574	0.033607	0.0485319	0.0566654		0.0892402	0.0490607	0.0691504
AMB_RS03485	AEC family transporter	-0.0183589	0.141891	0.254176	0.0778235	0.157964	0.107891	-0.0398705	-0.159602	-0.0305271	0.21636	0.0740486	0.0352602	0.108556	0.22041	0.199507	0.112674	0.17753	-0.0708036	0.0844587	0.0275459	0.0137337	0.340169	0.578702	0.132977	0.350616	0.144923	-0.0134385	-0.066102	0.0217942		-0.245692	-0.0629073	-0.1543
AMB_RS03490	cAMP-binding protein	-0.0379963	0.0323231	0.200329	0.373885	0.202179	0.219469	0.0148049	0.18457	0.139615	0.164079	0.501057	0.273173	0.31277	0.0590638	0.120805	0.088607	0.0894918	0.566895	0.127969	0.426729	0.373864	0.102694	0.216897	-0.151085	0.0561686	0.445243	0.135659	0.39741	0.326104		0.0722707	0.309316	0.190793
AMB_RS03495	alpha/beta hydrolase	-0.133389	-0.531612	-0.363548	-0.348016	-0.414392	-0.53737	-0.370618	-0.441277	-0.449755	-0.276775	-0.0387075	-0.184788	-0.166757	-0.317361	-0.3592	-0.339207	-0.338589	-0.353794	-0.465138	-0.530459	-0.449797	-0.27387	-0.246907	-0.126048	-0.215608	-0.145149	-0.179996	-0.295115	-0.206753		-0.161503	-0.202769	-0.182136
AMB_RS03500	DNA-protecting protein DprA	0.0154386	0.241493	0.0159203	-0.0596646	0.0659162	-0.026626	0.0815417	-0.0574397	-0.000841332	0.0326139	-0.0460101	-0.015805	-0.00973373	0.0671361	0.12138	-0.0467037	0.0472709	0.0214869	0.00285247	0.00687117	0.0104035	0.0985527	-0.586538	0.0152515	-0.157578	-0.127328	-0.0693762	-0.238946	-0.145217		-0.043156	0.218213	0.0875287
AMB_RS03510	flagellin-like protein	0.138998	-0.610103	-0.868156	-0.50688	-0.661713	-0.270632	-0.336914	-0.397059	-0.334868	-0.672649	-0.516493	-0.725208	-0.638117	-0.721068	-0.638246	-0.924738	-0.761351	-0.716829	-0.414797	-0.378279	-0.503302	-0.583917	-0.970572	-0.396015	-0.650168	0.179959	-0.127969	0.283124	0.111705		-0.120776	0.0469518	-0.036912
AMB_RS03515	DUF115 domain-containing protein	0.0727904	-0.0225526	0.0102635	0.0219545	0.00322179	0.0364793	0.0620341	0.0266657	0.0417264	-0.142287	0.0419731	-0.187985	-0.0960995	0.0598187	-0.108601	-0.0629915	-0.0372581	0.00624612	0.0643865	0.0639147	0.0448491	-0.156768	0.0797712	-0.252525	-0.109841	0.034089	0.0616431	-0.0752756	0.00681882		0.0268189	-0.00105476	0.0128821
AMB_RS03520	hypothetical protein	-0.0373541	-0.0766374	-0.156899	0.0228724	-0.0702212	0.206944	0.207318	0.0564376	0.1569	-0.0181707	-0.328533	-0.215925	-0.187543	-0.139524	-0.0403003	0.0514658	-0.0427862	0.155064	0.309367	0.14471	0.203047	-0.273352	-0.505792	-0.263415	-0.34752	0.362683	0.316751	0.257568	0.312334		0.171614	0.144805	0.158209
AMB_RS03525	O-linked N-acetylglucosamine transferase	-0.0675018	0.0214169	0.153684	0.0631597	0.0794203	0.149076	-0.0490572	-0.145452	-0.0151445	-0.0352935	-0.0554377	0.0321208	-0.0195368	0.0969434	0.165547	0.102135	0.121542	0.202074	0.136237	0.109464	0.149259	0.0844478	0.0765438	0.174635	0.111876	0.198359	-0.0190702	0.0841114	0.0877999		0.120565	0.137382	0.128973
AMB_RS03530	hypothetical protein	0.189367	0.145576	0.0760144	0.0970765	0.106222	-0.103768	0.0880568	0.180629	0.0549727	0.0796452	0.431001	0.29525	0.268632	-0.0106125	0.208987	0.150839	0.116404	0.223016	0.0914994	0.261137	0.191884	0.15054	0.158428	0.250348	0.186439	0.0142918	-0.0817409	-0.0498262	-0.0390918		-0.133396	-0.301186	-0.217291
AMB_RS03540	hypothetical protein	-0.0133448	-0.0676472	-0.148834	-0.140566	-0.119016	-0.0156962	0.00389385	0.092245	0.0268142	-0.195567	-0.172676	-0.0724758	-0.146906	-0.198796	-0.0551255	-0.0626062	-0.105509	0.066331	-0.0207551	-0.0456509	-2.49709e-05	-0.180836	-0.0130332	-0.0975966	-0.0971553	0.250259	0.131692	0.13905	0.173667		0.251486	0.218427	0.234957
AMB_RS03545	hypothetical protein	-0.110835	-0.0676213	0.158994	-0.0403582	0.0170049	0.358904	-0.210547	0.288243	0.145533	0.266861	-0.635725	0.0830242	-0.0952798	-0.321103	0.223956	0.0308324	-0.0221048	0.289727	-0.0394402	0.194376	0.148221	-0.366925	-0.65587	0.308415	-0.238127	-1.80873	-1.65342	-1.84336	-1.7685		-0.68428	-0.846256	-0.765268
AMB_RS03550	hypothetical protein	-0.224	-0.0528727	-0.0809348	-0.287045	-0.140284	-0.234644	-0.320746	-0.152715	-0.236035	0.148842	0.282166	-0.225928	0.0683601	-0.183953	-0.234331	-0.114896	-0.177726	-0.018697	-0.117128	-0.0545402	-0.063455	-0.280829	-0.739237	0.041517	-0.326183	-1.79097	-1.59772	-2.20526	-1.86465		-1.69534	-1.99516	-1.84525
AMB_RS03555	tetratricopeptide repeat protein	0.0695228	0.0546225	0.0811583	0.0598348	0.0652052	-0.0155049	0.153779	0.0182292	0.0521679	0.065089	-0.00233707	0.223447	0.0953998	0.0997829	0.0366114	0.123274	0.0865562	0.052893	0.0468252	0.0886759	0.062798	0.033024	0.136853	0.139747	0.103208	0.244242	0.318987	0.196606	0.253278		0.186282	0.237368	0.211825
AMB_RS03565	pyridoxal phosphate-dependent aminotransferase	0.0349034	-0.0582067	0.0567064	0.0423524	0.0136174	0.0548289	0.00287758	0.124927	0.0608779	0.0882219	0.0938694	0.0746299	0.0855737	-0.0102092	-0.0434754	-0.0017882	-0.0184909	-0.102761	0.0206463	-0.0175893	-0.0332347	-0.0875151	-0.115045	0.00289489	-0.0665552	-0.0827632	-0.0810351	-0.193318	-0.119039		-0.0279095	0.0369629	0.0045267
AMB_RS03595	aspartyl-tRNA amidotransferase subunit B	0.503802	0.0559434	-0.205906	-0.14229	-0.0974174	-0.0585071	-0.129542	-0.0611076	-0.0830521	0.347971	0.485096	0.451383	0.42815	-0.0863998	-0.21308	-0.206001	-0.168494	-0.358352	0.167221	-0.136568	-0.109233	0.41389	0.25459	0.667262	0.445247	-0.447198	-0.284047	-0.547104	-0.426116		-0.380017	-0.388016	-0.384017
AMB_RS03610	transcription elongation factor GreA	0.341635	-0.146761	-0.399708	-0.24631	-0.26426	-0.152567	-0.323012	-0.222217	-0.232598	-0.772308	-0.523028	-0.521683	-0.605673	-0.0127145	-0.288817	-0.0905742	-0.130702	-0.373844	-0.0633566	-0.144365	-0.193855	-0.890934	-0.498248	-1.52399	-0.971056	-1.4091	-1.31905	-1.64	-1.45605		-1.55085	-1.48658	-1.51872
AMB_RS03615	hypothetical protein	-0.226794	-0.420976	-0.332184	-0.26637	-0.339843	-0.555732	-0.274986	-0.0428038	-0.291174	-0.571746	-0.115075	-0.380919	-0.355913	-0.293032	-0.294247	-0.427844	-0.338374	-0.528241	-0.171429	-0.358925	-0.352865	-0.348726	-1.26895	-0.510343	-0.70934	0.257669	0.316856	0.312706	0.295743		0.209164	0.190241	0.199703
AMB_RS03620	iron-dependent peroxidase	-0.176263	-0.0278619	-0.0638948	-0.148911	-0.0802224	-0.106515	0.0780284	-0.105817	-0.0447679	-0.0231588	-0.0169149	0.0712659	0.0103974	0.0615889	0.0363231	0.042513	0.0468084	-0.212231	-0.0273038	0.0716884	-0.0559488	0.166723	-0.272233	-0.0468532	-0.0507876	-0.48381	-0.428351	-0.184936	-0.365699		-0.361739	-0.390814	-0.376277
AMB_RS03625	hypothetical protein	-0.376079	-0.228262	-0.112917	-0.0311566	-0.124112	-0.16067	-0.764711	-0.491019	-0.472133	0.873157	0.435613	0.552075	0.620282	-0.21992	-0.0651127	-0.144862	-0.143298	-0.375918	-0.768422	-0.415798	-0.520046	0.903202	1.07	1.17862	1.0506	-0.218392	-1.00795	0.355037	-0.290434		-1.23622	-0.808935	-1.02258
AMB_RS03630	hypothetical protein	0.0815665	0.0871213	0.184438	-0.155803	0.0385853	0.0148862	-0.0850836	0.0336819	-0.0121718	0.295672	0.257924	-0.135048	0.139516	0.161023	0.139731	0.0806878	0.127147	-0.130001	-0.0455595	0.055744	-0.0399387	0.256325	0.55094	0.133444	0.31357	-0.313903	-0.219949	-0.207341	-0.247064		-0.183504	-0.110643	-0.147073
AMB_RS03635	tetratricopeptide repeat protein	0.099578	0.0724857	0.167391	0.127857	0.122578	0.0314938	0.141477	0.0647068	0.0792258	0.115033	0.205759	-0.0737464	0.0823485	0.197719	0.100477	0.0783938	0.12553	0.151405	0.205329	0.0339278	0.13022	0.131072	0.258005	0.199818	0.196298	0.327143	0.29939	0.223065	0.2832		0.245079	0.19434	0.219709
AMB_RS03640	CoA transferase	-0.200851	0.129684	0.0409916	0.206925	0.125867	0.1905	0.155975	0.166099	0.170858	0.212253	0.176806	-0.0420822	0.115659	0.156621	0.177864	-0.014121	0.106788	0.215316	0.311764	0.0478444	0.191641	0.0223794	-0.029244	-0.109226	-0.0386969	-0.303638	-0.23737	-0.196523	-0.245844		-0.219083	-0.21668	-0.217881
AMB_RS03645	enoyl-CoA hydratase	-0.217445	-0.0925926	-0.194657	-0.149041	-0.14543	-0.0372952	-0.00876103	-0.00562874	-0.0172283	0.0179899	-0.39296	-0.0328215	-0.13593	-0.0829519	-0.0952385	-0.0412356	-0.073142	-0.25359	-0.0923351	-0.0680648	-0.137996	-0.0926012	-0.157733	0.221656	-0.00955959	-0.235818	0.0177661	-0.103293	-0.107115		-0.0379258	-0.0920562	-0.064991
AMB_RS03650	elongation factor G	0.0362646	0.025456	0.052493	0.0519212	0.04329	0.0168247	-0.0459028	0.0582099	0.0097106	0.0411897	0.0253104	-0.0242413	0.0140863	0.0740093	0.0924915	0.0656867	0.0773958	0.0346992	-0.019435	0.0241535	0.0131393	0.0148229	-0.160397	0.0425033	-0.0343569	0.0248666	-0.0689065	-0.0857581	-0.043266		-0.0578614	-0.0990653	-0.0784633
AMB_RS03655	hypothetical protein	0.356478	-0.367344	-0.558928	-0.564774	-0.497015	-0.202034	-0.696384	-0.316528	-0.404982	-0.857624	-0.746437	-0.713176	-0.772413	-0.426793	-0.304164	-0.232215	-0.321057	-0.156198	-0.0832804	-0.332374	-0.190617	-0.521766	-0.466411	-0.556377	-0.514851	0.494765	0.40215	0.564685	0.4872		0.514512	0.464581	0.489546
AMB_RS03660	pseudaminic acid synthase	0.0478296	-0.0424466	0.0669187	-0.0791325	-0.0182201	-0.180638	-0.0930065	-0.0952748	-0.122973	-0.0202729	-0.0347399	-0.125732	-0.0602484	-0.0254538	-0.0350497	-0.0739427	-0.0448154	-0.0884822	-0.197464	-0.0974049	-0.127784	-0.0605279	-0.0251713	-0.00892926	-0.0315428	-0.0632866	-0.118671	-0.18195	-0.121303		-0.0399418	-0.0979906	-0.0689662
AMB_RS03675	UDP-N-acetylglucosamine 4,6-dehydratase (inverting)	0.0176506	0.0697049	0.0333317	-0.015763	0.0290912	0.00287917	0.0335991	-0.0231936	0.00442822	-0.00546193	0.0434419	0.0262159	0.0213986	0.0367493	0.00329495	-0.0483606	-0.0027721	0.103514	0.0127265	0.0306643	0.0489683	-0.0625977	-0.162319	-0.0927174	-0.105878	0.201128	0.0168581	-0.00729675	0.0702298		0.0217762	0.0164722	0.0191242
AMB_RS03680	UDP-4-amino-4, 6-dideoxy-N-acetyl-beta-L-altrosamine transaminase	-0.11855	-0.17338	0.0152289	-0.09495	-0.0843669	-0.181733	-0.0388141	-0.119523	-0.113357	0.038056	0.166362	0.142505	0.115641	-0.0988693	-0.0465978	-0.027509	-0.0576587	-0.0497171	0.0311687	-0.134093	-0.0508803	0.15775	0.20901	0.0474528	0.138071	-0.164252	-0.163368	-0.262678	-0.196766		-0.136298	-0.202285	-0.169292
AMB_RS03685	spore coat polysaccharide biosynthesis protein F	0.234023	0.140827	-0.0239867	0.214541	0.11046	0.157017	0.0363332	0.151022	0.114791	0.464275	0.571228	0.474682	0.503395	-0.087817	0.00880995	-0.0912153	-0.0567408	-0.177052	-0.0725956	-0.0663702	-0.105339	0.569837	0.617912	0.749071	0.645607	0.533182	0.360965	0.627806	0.507318		0.51586	0.641456	0.578658
AMB_RS03690	hypothetical protein	-0.237788	-0.0156706	-0.00641008	0.0425204	0.00681324	-0.0218419	0.0657995	0.185581	0.076513	0.124696	0.275885	-0.0753449	0.108412	-0.0436194	0.214161	-0.0017882	0.0562512	-0.083558	0.133499	-0.0690911	-0.00638342	-0.140399	-0.0403628	-0.26691	-0.149224	-0.184261	-0.0480829	-0.212087	-0.148144		0.0540819	-0.0278424	0.0131197
AMB_RS03695	NADP-dependent malic enzyme	0.0208049	0.0421938	0.0301582	-0.0282549	0.014699	0.147544	-0.00380195	0.118485	0.087409	-0.0126171	-0.118739	-0.0536953	-0.0616838	-0.0345281	0.00307633	0.0838687	0.0174723	0.0213154	0.0699437	0.0469143	0.0460578	0.00602121	-0.0136301	0.0428096	0.0117336	-0.108501	-0.266776	-0.264779	-0.213352		-0.277366	-0.15	-0.213683
AMB_RS03710	acyl-CoA transferase/carnitine dehydratase	-0.262441	0.0643844	-0.0667347	0.0300615	0.00923707	-0.229917	-0.155647	-0.0907194	-0.158761	-0.0722894	0.189252	0.00460404	0.0405223	-0.0164694	-0.0755339	0.0854408	-0.00218751	-0.142863	-0.201715	-0.0638585	-0.136146	-0.0857664	0.372292	-0.10327	0.0610851	0.219483	0.234574	0.054261	0.169439		0.0784253	0.110558	0.0944918
AMB_RS03715	hemerythrin	0.330268	0.0753181	0.0574785	0.140431	0.0910758	0.0612773	0.130372	0.0645598	0.085403	0.0423868	0.0379639	0.0710623	0.050471	-0.0344919	0.143981	0.176069	0.0951858	0.170483	0.120082	0.123587	0.138051	0.0476157	0.230785	0.270131	0.182844	0.0111791	0.139447	0.00845015	0.0530255		-0.109367	0.0664178	-0.0214744
AMB_RS03720	hypothetical protein	-0.0186196	0.078067	-0.00128596	-0.0425745	0.0114022	-0.0125457	-0.0212101	0.065907	0.0107171	-0.0330122	0.0923404	-0.0060342	0.0177647	0.159292	0.0183814	-0.0384174	0.0464187	0.125955	-0.0323954	0.0472052	0.0469215	0.182557	0.0502855	0.00683999	0.0798942	-0.4057	-0.428507	-0.503534	-0.445913		-0.483858	-0.426567	-0.455212
AMB_RS03725	DNA helicase II	0.154578	-0.809088	-0.625443	-0.873537	-0.769356	-0.715597	-0.821216	-0.783958	-0.77359	-0.814855	-1.54776	-0.668657	-1.01042	-0.893656	-1.12497	-0.921711	-0.980114	-0.759413	-0.381555	-0.606268	-0.582412	-0.887554	-2.07723	-0.470042	-1.14494	-2.7008	-2.49481	-2.72846	-2.64136		-2.42436	-2.3255	-2.37493
AMB_RS03730	50S ribosomal protein L11 methyltransferase	-0.0497059	-0.0932074	-0.183364	-0.073699	-0.116757	0.0070321	0.184571	-0.256354	-0.0215835	-0.211315	-0.293974	-0.136938	-0.214076	-0.113408	0.0745404	-0.365284	-0.134717	-0.17357	-0.23581	-0.30985	-0.239743	-0.303694	-0.621017	-0.431152	-0.451955	0.917009	0.791023	0.655857	0.787963		0.698506	0.709207	0.703856
AMB_RS03735	methyl-accepting chemotaxis protein	-0.100798	0.0843189	0.0888379	0.0885712	0.0872427	0.130603	0.0847906	-0.106779	0.036205	-0.114547	0.0327086	-0.054783	-0.0455404	0.0189851	-0.134519	0.00201179	-0.0378408	0.0555039	0.0904595	-0.0445594	0.0338013	-0.000488945	-0.215217	-0.0747512	-0.096819	0.501645	0.579942	0.434622	0.505403		0.569023	0.194533	0.381778
AMB_RS03740	signal transduction protein	-0.0137653	0.193191	0.152547	0.0976897	0.147809	0.11141	0.0077106	0.185975	0.101699	0.125418	0.238894	0.17677	0.180361	0.0954915	0.0288789	0.139346	0.0879053	0.113085	0.0874342	0.0867408	0.0957533	0.118338	0.0638594	0.254133	0.145444	0.107938	0.240883	0.175263	0.174695		0.358772	0.142663	0.250718
AMB_RS03745	prolyl-tRNA synthetase associated domain-containing protein	0.182089	0.0166359	0.014626	0.149616	0.0602926	-0.130905	-0.0444454	-0.0705301	-0.0819602	0.240933	0.208121	0.255001	0.234685	-0.0105785	0.150237	-0.0613989	0.0260864	-0.188167	-0.105398	0.0816288	-0.0706452	0.301502	0.621788	0.261375	0.394888	0.127315	0.0660797	-0.00662043	0.0622582		-0.154157	0.00856462	-0.072796
AMB_RS03750	hypothetical protein	-0.0327292	-0.0101531	0.187404	-0.0565565	0.0402313	-0.058086	-0.413343	-0.043457	-0.171629	0.169063	0.158662	-0.125166	0.0675196	0.133493	-0.0276927	0.0187516	0.0415172	-0.140139	-0.0908997	-0.145432	-0.12549	-0.0652845	0.0733151	0.0234011	0.0104772	-0.501906	-0.523401	-0.499802	-0.508369		-0.691733	-0.41028	-0.551007
AMB_RS03755	hypothetical protein	0.0401856	-0.183509	0.0502261	-0.222109	-0.118464	-0.240836	-0.124189	-0.038372	-0.134466	0.0427545	0.100879	0.10331	0.0823143	0.0224645	0.0320579	0.077707	0.0440765	-0.345777	-0.119996	0.00954097	-0.152077	-0.019996	0.446646	0.125527	0.184059	-0.0301372	-0.200405	-0.20076	-0.143767		-0.33582	-0.189907	-0.262864
AMB_RS03765	hypothetical protein	-0.00946893	0.0574492	0.000186378	-0.0520058	0.00187658	-0.00758658	-0.0642934	-0.00532953	-0.0257365	-0.00874184	-0.164532	0.0420153	-0.0437529	-0.0484545	-0.0358326	-0.055945	-0.046744	0.0254276	-0.0394394	0.0201152	0.00203446	-0.0324951	-0.034093	-0.0106119	-0.0257333	-0.105528	-0.176169	-0.223316	-0.168338		-0.17916	-0.123534	-0.151347
AMB_RS03775	hypothetical protein	-0.83777	-0.0730607	0.465362	0.249504	0.213935	0.39362	0.304017	-0.0563314	0.213768	0.0946442	0.575255	0.189186	0.286362	0.164365	0.462253	0.245008	0.290542	0.195915	0.0491609	0.0925364	0.112538	-0.31846	-0.208595	0.0340816	-0.164325	1.18206	0.913375	0.994821	1.03008		1.19817	0.912373	1.05527
AMB_RS03780	hypothetical protein	0.126375	0.282793	0.408097	0.0730469	0.254646	0.590237	0.886171	0.54654	0.674316	0.373514	0.339535	0.426341	0.379797	0.382744	0.31195	0.392865	0.36252	0.705045	0.284513	0.145123	0.378227	-0.0607949	0.120846	-0.135209	-0.0250526	-1.10601	-1.66242	-0.898904	-1.22244		-1.07084	-1.67325	-1.37204
AMB_RS03785	hemerythrin	-0.0546388	-0.497249	0.0649304	-0.195759	-0.209359	-0.0359078	-0.0743495	0.130402	0.00671478	-0.015879	-0.114568	-0.125893	-0.0854468	-0.409554	-0.285386	0.0554041	-0.213178	-0.138946	-0.100413	0.136663	-0.0342321	0.0454001	0.336794	-0.171909	0.070095	0.412184	0.410464	0.279649	0.367432		0.409751	0.264664	0.337207
AMB_RS03790	aminopeptidase P family protein	-0.0394457	0.00287423	-0.0915534	-0.152797	-0.0804922	-0.187087	-0.240374	0.0173781	-0.136694	0.165017	-0.182386	-0.37146	-0.12961	-0.404683	-0.236759	-0.330989	-0.324144	-0.365628	-0.261627	-0.213456	-0.280237	-0.363815	-0.40651	-0.444675	-0.405	0.492277	0.0698687	0.646668	0.402938		0.207758	0.458896	0.333327
AMB_RS03795	hypothetical protein	0.770876	-0.0350351	-0.174378	-0.365368	-0.191594	-0.0537612	-0.181698	-0.0980053	-0.111155	-0.38558	-0.237642	0.251909	-0.123771	-0.103575	-0.471927	-0.203369	-0.259624	-0.0255191	0.0713952	-0.25404	-0.0693878	-0.194383	-0.517417	-0.156495	-0.289432	-0.983529	-0.819083	-1.16243	-0.988349		-1.05973	-0.6491	-0.854416
AMB_RS03800	protoheme IX farnesyltransferase 1	0.184063	0.121122	0.0545396	0.198446	0.124703	0.140559	0.078841	0.052901	0.0907669	0.184224	0.139794	0.16953	0.164516	-0.0246979	-0.0954309	-0.0527541	-0.0576276	-0.0927664	0.0246783	0.102304	0.0114054	0.194535	0.0971642	0.111212	0.134304	0.163504	0.154814	0.173199	0.163839		0.260201	0.185047	0.222624
AMB_RS03805	DUF420 domain-containing protein	0.112506	0.0392993	0.081567	0.114269	0.0783786	0.101289	0.117227	0.0488141	0.08911	0.124799	0.0653232	0.261534	0.150552	-0.00058256	0.057761	0.0584111	0.0385298	-0.00520089	0.0601955	0.0614975	0.0388307	0.202826	0.193652	0.112802	0.16976	-0.320589	-0.265924	-0.356127	-0.314213		-0.294396	-0.342187	-0.318291
AMB_RS03810	anion transporter	0.103982	0.0186298	-0.0116178	0.0596931	0.022235	0.0279606	0.0479766	0.0346242	0.0368538	0.21716	0.334909	0.442495	0.331521	0.130325	-0.22213	0.0872242	-0.00152707	0.00735341	0.176001	0.227857	0.13707	0.415673	0.667159	0.271836	0.451556	0.273826	0.339776	0.178029	0.263877		0.220742	0.24924	0.234991
AMB_RS03815	hypothetical protein	0.010074	0.0442049	-0.00285466	0.0814791	0.0409431	-0.117627	0.202632	-0.0532181	0.0105955	0.0160173	0.051797	0.187174	0.084996	0.164048	0.14262	0.220179	0.175616	0.1371	-0.00719432	-0.0148109	0.038365	-0.0494462	-0.0354819	-0.0347644	-0.0398975	-0.545149	-0.450774	-0.588413	-0.528112		-0.394695	-0.529171	-0.461933
AMB_RS03825	DUF86 domain-containing protein	-0.300891	-0.0725328	-0.169378	-0.0346779	-0.0921963	0.162397	0.101086	0.0763766	0.113287	0.0557496	-0.0732584	-0.186545	-0.0680178	-0.151137	-0.16724	-0.0920212	-0.1368	0.0642166	0.31776	0.186847	0.189608	-0.313814	-0.00817397	0.0701193	-0.0839561	-2.08016	-2.21493	-2.25857	-2.18455		-2.30611	-1.5763	-1.94121
AMB_RS03835	YicC family protein	-0.522955	-1.35006	-1.02818	-0.94151	-1.10658	-0.924535	-1.4959	-0.893415	-1.10462	-0.604022	-0.471319	-1.55747	-0.877602	-0.388464	-0.616619	-0.709225	-0.571436	-1.16664	-1.35101	-1.35035	-1.28933	-1.60242	-3.16234	-1.06247	-1.94241	-0.94506	-1.04283	-1.17284	-1.05358		-1.08381	-1.05703	-1.07042
AMB_RS03845	MFS transporter	-0.0959006	-0.103306	0.0448378	0.109371	0.0169678	-0.0857888	-0.0301972	0.0425005	-0.0244952	0.0673723	-0.071656	-0.0340837	-0.0127891	-0.0320617	0.0395858	0.273831	0.093785	0.175848	0.0469203	0.151715	0.124828	0.146059	0.421493	-0.115618	0.150645	0.500778	0.169675	0.354183	0.341546		0.448026	0.492391	0.470209
AMB_RS03850	cytochrome b561	-0.0756929	0.318184	-0.218776	-0.0358738	0.0211781	0.18033	-0.0631179	0.0935582	0.0702568	0.0982563	-0.00531278	-0.0654731	0.00915682	-0.0847269	-0.0423551	0.237428	0.0367821	0.120887	0.118593	-0.0189518	0.0735096	0.0484825	0.254985	0.164219	0.155895	0.829434	0.733867	0.53455	0.699284		0.843922	0.417452	0.630687
AMB_RS03855	cytochrome c	0.00288916	-0.0707204	0.0299176	-0.0724756	-0.0377595	-0.0768304	0.150183	0.165432	0.079595	-0.087295	-0.0782413	0.122978	-0.0141861	-0.0753668	-0.0628429	0.351168	0.070986	0.510296	0.285825	0.233037	0.343053	0.204941	0.324349	0.0408434	0.190044	-0.628627	-1.2879	-1.44962	-1.12205		-1.33625	-1.12511	-1.23068
AMB_RS03860	NADPH:quinone oxidoreductase family protein	0.0740057	0.0541777	0.0653816	-0.0839356	0.0118746	-0.148321	-0.0720379	-0.05863	-0.0929964	-0.0230566	0.0153246	-0.0378559	-0.015196	0.00797768	-0.0107959	-0.0937922	-0.0322035	-0.125649	-0.110454	-0.0663981	-0.100834	0.145407	-0.00140951	0.0758299	0.0732758	-0.169929	-0.269833	-0.25445	-0.231404		-0.184293	-0.301492	-0.242893
AMB_RS03865	hypothetical protein	0.215814	0.0905487	-0.146804	-0.0147299	-0.0236619	-0.00441031	0.121192	0.216852	0.111211	-0.0903401	0.399332	-0.0446661	0.0881086	-0.117207	0.225543	0.0816072	0.0633145	0.0368981	0.19847	0.121223	0.118864	0.250689	0.215459	-0.228659	0.0791632	-0.154152	-0.510729	-0.865859	-0.510247		-0.285553	-0.421283	-0.353418
AMB_RS03875	NUDIX domain-containing protein	-0.0850692	-0.142851	-0.189789	-0.22513	-0.185923	-0.338483	-0.299423	-0.42964	-0.355849	-0.247161	-0.143119	-0.355027	-0.248436	-0.146411	-0.183911	0.0247173	-0.101868	-0.179924	-0.192798	-0.227984	-0.200235	-0.306289	-0.309844	-0.12158	-0.245905	-0.00530174	0.0357381	0.0235472	0.0179945		-0.0445634	0.139073	0.0472547
AMB_RS03880	tetratricopeptide repeat-containing protein	-0.0106446	0.0623237	0.0548706	-0.0282625	0.0296439	-0.0099337	-0.0763654	-0.0297087	-0.0386693	-0.0973994	-0.0530769	0.137747	-0.00424302	0.0562957	0.0266923	-0.0742933	0.00289823	-0.00605188	0.0212091	0.13427	0.0498092	0.0782391	0.224988	0.133542	0.14559	0.0986973	0.0394377	-0.0141674	0.0413225		0.04856	0.154242	0.101401
AMB_RS03885	pentapeptide repeat-containing protein	0.448188	0.133366	-0.10139	0.213842	0.0819396	0.0768297	-0.0425985	-0.118822	-0.0281968	0.200377	0.281268	-0.22691	0.0849117	0.0366275	-0.0352997	0.483818	0.161715	-0.483765	0.154514	-0.00233766	-0.11053	0.190881	0.171673	-0.0286859	0.111289	0.394118	0.134112	0.348873	0.292368		0.253626	0.383843	0.318734
AMB_RS03890	GGDEF domain-containing protein	-0.014213	0.0211692	-0.0629973	-0.0455905	-0.0291395	0.0110155	0.145499	0.0628102	0.0731081	-0.0243532	0.151004	0.114144	0.0802647	-0.0887241	0.0587556	0.0476473	0.00589293	0.148855	0.0274674	-0.00450287	0.0572731	-0.140871	0.273494	-0.0580542	0.024856	-0.660308	-0.490094	-0.331327	-0.49391		-0.567826	-0.352414	-0.46012
AMB_RS03900	hypothetical protein	-0.173981	0.03112	0.211357	-0.104881	0.0458654	-0.0846687	0.0818497	-0.130294	-0.0443711	0.398629	0.0761536	0.310723	0.261835	0.145069	0.0829747	-0.138815	0.029743	0.0568825	0.215795	0.152055	0.141577	0.164473	0.388788	-0.17397	0.12643	0.094402	-0.198492	0.118352	0.00475412		-0.587971	-0.26878	-0.428375
AMB_RS03905	ribonuclease H	-0.132838	-0.108561	0.0187784	0.121697	0.010638	-0.0769093	0.092224	0.214791	0.076702	-0.135295	-0.234256	0.0736595	-0.0986304	0.0780514	0.172665	-0.114642	0.0453579	0.223856	0.0197026	-0.0542408	0.0631058	-0.266283	-0.596322	-0.7798	-0.547469	0.549275	0.417158	0.236539	0.40099		0.621705	0.164282	0.392993
AMB_RS03920	hypothetical protein	-0.543157	0.242126	-0.696215	-0.414724	-0.289605	-0.259448	0.177682	-0.00603101	-0.0292656	-0.337581	-0.931315	0.225868	-0.347676	-0.111494	-0.168164	0.188206	-0.0304838	0.181088	0.156233	-0.0222739	0.105016	-0.785654	-1.04516	-0.469822	-0.766878	1.02716	0.693802	1.23447	0.985143		1.01187	1.54269	1.27728
AMB_RS03925	glycine cleavage system protein T	0.0974106	-0.189888	-0.125902	0.0274644	-0.0961083	-0.285564	-0.319619	-0.260376	-0.28852	-0.0462542	0.124303	-0.174336	-0.0320956	-0.189861	-0.0901861	-0.0818337	-0.120627	-0.101821	-0.199048	0.0250307	-0.0919461	0.119034	-0.168132	0.0963925	0.0157647	-1.4378	-1.43237	-0.925372	-1.26518		-1.24405	-1.06048	-1.15226
AMB_RS03930	glycine cleavage system protein H	0.236367	0.073189	-0.285585	-0.292931	-0.168442	-0.228778	-0.163562	-0.149127	-0.180489	0.202717	-0.0125078	0.0783014	0.0895034	-0.242963	0.10256	0.0700078	-0.0234651	0.000107834	0.0563965	-0.139653	-0.0277161	0.0715077	-0.649507	0.3324	-0.0818664	0.361348	0.391386	0.387018	0.379917		0.645501	0.470794	0.558147
AMB_RS03935	glycine dehydrogenase	0.0353222	-0.0537638	-0.0201126	0.00974464	-0.0213773	-0.119554	-0.154392	-0.00168564	-0.0918773	0.0125268	0.0343962	0.00148415	0.0161357	-0.0099018	-0.0681634	0.0395082	-0.0128523	-0.0404386	-0.0103677	-0.0357373	-0.0288478	-0.0322144	-0.0275009	-0.0248768	-0.0281974	-0.487568	-0.563728	-0.551153	-0.53415		-0.586487	-0.468403	-0.527445
AMB_RS03940	glycine dehydrogenase (aminomethyl-transferring)	-0.227632	-0.0527678	0.00027954	0.00300356	-0.0164949	-0.100515	-0.149322	-0.0341958	-0.0946778	0.0271963	-0.0186903	0.00171583	0.00340728	0.0135254	0.027312	-0.0345537	0.00209459	0.0303829	-0.021483	-0.0209912	-0.00403044	-0.00309717	-0.0605517	-0.0216503	-0.0284331	0.373445	0.28192	0.256044	0.303803		0.408797	0.341274	0.375036
AMB_RS03945	hypothetical protein	-0.0600393	-0.0407361	-0.16537	-0.0915864	-0.099231	0.0857821	-0.121026	-0.159408	-0.0648841	-0.11121	-0.139968	-0.30546	-0.185546	-0.193289	-0.314234	-0.00084671	-0.169457	-0.0434277	-0.127327	0.0344564	-0.0454327	0.0132279	-0.116199	0.0583699	-0.0148672	0.271866	0.202877	0.206521	0.227088		-0.0177027	0.138958	0.0606278
AMB_RS03955	methyltransferase	0.208016	0.168164	-0.0342757	0.0221306	0.0520062	-0.108627	-0.0653857	-0.127305	-0.100439	0.262444	0.526152	0.209625	0.33274	-0.0331144	-0.0733247	0.144642	0.0127345	0.0939695	-0.165677	-0.00879755	-0.0268349	0.231245	0.347998	0.0291517	0.202798	-1.16877	-0.765667	-0.869409	-0.934614		-0.881079	-1.14048	-1.01078
AMB_RS03960	ABC transporter permease	0.28095	0.134284	0.133174	-0.040677	0.0755937	-0.245116	-0.079725	0.0137553	-0.103695	0.0485604	-0.0672207	0.0114737	-0.00239555	-0.0300324	0.00490842	-0.0701179	-0.0317473	-0.0960617	0.0298985	-0.104884	-0.0570156	0.00282721	0.341672	0.0925632	0.145687	-0.13502	-0.418654	-0.0604537	-0.204709		-0.144667	-0.534468	-0.339567
AMB_RS03965	ABC transporter ATP-binding protein	0.205652	-0.0875201	-0.0899206	0.0932315	-0.0280697	0.0352944	-0.00915558	-0.0579952	-0.0106188	0.0877765	0.249936	0.229154	0.188956	0.226099	0.084059	0.0873209	0.132493	-0.0862003	-0.0442769	-0.0282025	-0.0528932	-0.0842647	0.62781	-0.0572164	0.16211	-0.149679	0.0753997	-0.157082	-0.0771203		-0.1682	-0.226425	-0.197312
AMB_RS03970	hypothetical protein	-0.000874652	0.0899859	-0.0861903	0.0285675	0.0107877	0.0508864	-0.144656	-0.0956778	-0.0631493	-0.057748	-0.119705	0.00993667	-0.0558388	0.116204	-0.104973	-0.0528383	-0.0138692	-0.127067	-0.00961434	-0.0807872	-0.0724894	-0.0628791	0.100668	0.00457152	0.0141202	0.0228211	0.0141855	-0.110898	-0.0246304		0.0921033	0.0354462	0.0637748
AMB_RS03975	hypothetical protein	-0.254171	0.0261205	0.0833022	0.0638833	0.0577687	0.0273011	0.282992	0.262524	0.190939	0.120309	0.0806038	0.0844062	0.0951062	0.146159	0.0757561	0.0457532	0.0892229	0.126891	0.265836	0.326121	0.239616	0.225318	0.319308	0.0888767	0.211167	-0.131603	-0.143881	-0.0782947	-0.117926		-0.082225	-0.162997	-0.122611
AMB_RS03980	serine/threonine protein phosphatase	0.303743	0.321786	0.0743483	0.164707	0.186947	0.286258	0.0895509	-0.0426322	0.111059	0.146137	0.150319	0.243769	0.180075	0.109937	-0.00649639	0.185879	0.0964399	0.127211	0.102607	0.0668579	0.0988917	0.264817	-0.0895008	0.334566	0.169961	0.0657518	-0.0976862	0.00114048	-0.0102646		-0.00739977	-0.145061	-0.0762304
AMB_RS03990	NADPH-dependent 7-cyano-7-deazaguanine reductase QueF	-0.0485974	-0.337933	-0.455919	-0.406156	-0.400003	-0.353298	-0.513301	-0.462714	-0.443104	0.209896	-0.497646	-0.36878	-0.218844	-0.313313	-0.246126	-0.321982	-0.293807	-0.386301	-0.1956	-0.43739	-0.339764	-0.115092	0.105662	-0.367135	-0.125522	-0.11024	-0.230861	-0.221828	-0.187643		-0.339997	0.0470648	-0.146466
AMB_RS03995	tRNA epoxyqueuosine(34) reductase QueG	-0.216694	0.225111	-0.0695584	0.0385208	0.0646911	-0.225026	-0.325698	-0.105065	-0.218596	0.379846	0.663313	0.180273	0.40781	0.0125357	-0.113776	-0.0256979	-0.0423129	-0.267056	-0.166019	-0.165995	-0.19969	0.34604	0.272793	0.318096	0.31231	-0.260447	-0.506033	-0.118226	-0.294902		-0.320775	-0.274699	-0.297737
AMB_RS04000	XRE family transcriptional regulator	0.0260963	-0.000489938	-0.375015	-0.018488	-0.131331	-0.0155049	0.0389171	-0.0504637	-0.00901717	-0.27453	-0.49872	-0.0163466	-0.263199	-0.178129	-0.139356	-0.102801	-0.140095	-0.126763	-0.147971	-0.0225095	-0.0990813	-0.10554	0.0339113	-0.0240808	-0.0319032	-0.0106492	-0.0795097	-0.0873883	-0.0591824		-0.103255	-0.125877	-0.114566
AMB_RS04005	hypothetical protein	-0.219068	0.390473	0.0118289	0.431303	0.277868	0.110323	0.403475	0.447258	0.320352	0.412281	-0.289931	0.0820606	0.0681366	-0.0767902	0.361872	0.24227	0.175784	0.296174	0.390849	0.297542	0.328188	-0.176271	0.367871	-0.0338059	0.0525981	0.786784	0.761729	0.519916	0.689476		0.681473	0.287121	0.484297
AMB_RS04010	putative heme iron utilization protein	0.019185	0.557265	0.0925589	0.331676	0.327166	0.29219	0.0675162	0.286195	0.2153	0.363166	0.376922	0.315302	0.351797	0.197648	0.294281	0.236221	0.242717	0.246241	0.0676362	0.353645	0.222507	0.28554	0.336125	0.179677	0.267114	-0.0548451	-1.04232	-0.898952	-0.665372		-0.867017	-0.522352	-0.694684
AMB_RS04020	hypothetical protein	0.0919536	0.192642	0.11084	-0.086433	0.0723496	-0.0589525	-0.0252409	-0.126406	-0.0701998	0.154168	0.60752	0.587244	0.449644	-0.0490476	-0.0876324	0.0863905	-0.0167632	0.0727568	-0.020505	-0.0532057	-0.000317947	0.0980241	0.843289	0.523004	0.488106	-0.170916	-0.404855	-0.230301	-0.26869		-0.221949	-0.159706	-0.190827
AMB_RS04025	glutathione S-transferase	0.30943	-0.389745	-0.0386071	-0.131887	-0.186746	-0.102046	-0.143778	-0.415189	-0.220338	0.404794	0.138955	-0.486419	0.0191103	-0.0640717	-0.167185	0.463459	0.0774008	0.0364705	-0.0274269	0.0452727	0.0181054	0.299722	-1.63306	-0.130147	-0.487829	-0.285376	-0.392425	-0.230701	-0.302834		-0.411115	-0.402195	-0.406655
AMB_RS04030	cupin	0.0091849	-0.0715845	0.0507229	0.0367975	0.00531196	0.115051	0.150218	-0.17899	0.0287597	0.0479116	0.283689	0.258044	0.196548	0.0238491	0.0739229	0.0995617	0.0657779	-0.0322555	0.0700609	-0.0459485	-0.00271436	0.21991	0.0923985	0.0209933	0.111101	0.337544	0.101689	0.0391845	0.159473		0.156402	0.157695	0.157049
AMB_RS04035	hypothetical protein	0.391245	-0.237216	-0.486317	-0.246185	-0.323239	0.0966495	0.548097	0.342153	0.328966	-0.121438	-0.19336	0.0467464	-0.0893508	-0.231303	-0.18233	-0.0751164	-0.162916	0.223928	0.0208118	0.127897	0.124212	0.102975	-0.878003	-0.748144	-0.507724	-3.43781	-1.82182	-2.77341	-2.67768		-3.33291	-2.11662	-2.72476
AMB_RS04040	phosphatase	-0.108028	-0.243292	-0.193284	-0.134638	-0.190405	-0.405375	0.0287274	0.0539174	-0.107577	-0.355129	-0.259412	-0.181201	-0.265247	-0.124299	-0.343501	-0.257202	-0.241667	0.0683151	-0.178273	-0.380885	-0.163615	-0.485115	-0.968659	-0.3369	-0.596892	0.527665	-0.0388989	0.31745	0.268739		0.359935	0.0179701	0.188953
AMB_RS04045	B12-binding domain-containing radical SAM protein	-0.064573	-0.951761	-1.04563	-1.00831	-1.0019	-0.284376	-0.249151	-0.319	-0.284176	0.209268	0.116756	0.163336	0.16312	-0.0454034	-0.331253	-0.38774	-0.254799	-0.41677	-0.593526	-0.368946	-0.459747	0.207944	0.299977	-0.0531396	0.151594	-0.519933	-0.635012	-0.417467	-0.524137		-0.382595	-0.31966	-0.351128
AMB_RS04050	thiamine pyrophosphate-binding protein	0.21328	-1.046	-1.18974	-1.06311	-1.09962	-0.337544	-0.399934	-0.500781	-0.412753	0.136149	0.139954	0.222951	0.166351	-0.2246	-0.477584	-0.607092	-0.436425	-0.467694	-0.675514	-0.5156	-0.552936	0.0380649	-0.203082	0.233096	0.022693	-0.171141	-0.379932	-0.0387542	-0.196609		0.100988	-0.0346824	0.033153
AMB_RS04055	DegT/DnrJ/EryC1/StrS family aminotransferase	-0.0989895	0.0157655	0.0839005	-0.00900861	0.0302191	0.0295502	0.138699	0.0322705	0.0668399	0.0501013	-0.0800049	-0.13341	-0.0544378	0.0685329	0.102374	0.0356421	0.0688498	0.158444	0.039187	0.00636867	0.068	-0.0264554	0.169424	-0.0208005	0.0407227	0.286098	0.211699	0.239184	0.24566		0.32591	0.270645	0.298278
AMB_RS04060	pyridoxal phosphate-dependent aminotransferase	-0.0617398	-0.890067	-0.95071	-0.937354	-0.926044	-0.245402	-0.386121	-0.373293	-0.334939	-0.0198636	0.235806	0.114023	0.109988	-0.0201224	-0.374675	-0.4907	-0.295166	-0.202917	-0.714957	-0.44409	-0.453988	0.00707268	-0.0558624	0.00702022	-0.0139232	0.0270244	-0.148308	0.118026	-0.00108586		0.267268	0.168606	0.217937
AMB_RS04065	class I SAM-dependent methyltransferase	0.308421	-0.0779213	0.111423	-0.103405	-0.0233011	0.0399987	0.0600099	0.0510194	0.0503426	0.0664222	0.0396912	0.0622541	0.0561225	0.0320509	0.124792	-0.0211506	0.0452309	-0.0487019	-0.0158344	-0.114461	-0.0596657	0.0821897	-0.0590854	0.166556	0.06322	0.336286	0.381375	0.375001	0.364221		0.304579	0.310502	0.307541
AMB_RS04070	hypothetical protein	0.191722	0.0610355	0.0295626	-0.0128337	0.0259215	-0.037906	-0.0367985	-0.0422301	-0.0389782	0.0697839	0.180715	0.0501681	0.100222	0.0337221	0.0561929	0.0541751	0.0480301	-0.0552619	-0.106065	-0.08155	-0.080959	0.0655105	-0.0287184	0.128289	0.0550271	-0.112734	-0.063639	-0.0853167	-0.0872298		-0.133205	-0.216131	-0.174668
AMB_RS04085	GDP-L-fucose synthase	0.157507	-0.0387734	0.108686	-0.00874102	0.0203906	-0.0336812	0.15018	0.0267417	0.0477469	-0.0122356	0.146076	-0.0617727	0.0240225	0.233103	0.0191615	0.0427	0.0983216	0.11078	-0.0336298	0.142979	0.0733765	-0.0768893	-0.638691	0.199056	-0.172175	-0.599074	-0.478025	-0.842281	-0.639794		-0.514557	-0.585277	-0.549917
AMB_RS04090	MFS transporter	-0.0746538	0.169529	-0.0154631	-0.152651	0.000471747	0.500124	0.00803005	0.496612	0.334922	0.0190375	0.591754	-0.283224	0.109189	0.399878	0.222949	-0.16997	0.150952	0.423552	0.198871	0.061467	0.227963	0.46445	0.547112	0.0397035	0.350422	0.89125	0.543262	0.686816	0.707109		0.496154	0.576438	0.536296
AMB_RS04095	4-hydroxy-2-oxoheptanedioate aldolase	0.446233	0.189816	0.249323	0.201364	0.213501	-0.057674	-0.0288041	-0.187406	-0.0912948	0.514255	0.488954	0.253566	0.418925	0.141073	0.393031	0.0836536	0.205919	0.241358	-0.113879	-0.164849	-0.0124569	0.396261	0.705719	0.377163	0.493048	0.602485	0.700219	0.695038	0.665914		0.849125	0.268893	0.559009
AMB_RS04100	2-oxo-hepta-3-ene-1,7-dioic acid hydratase	-0.0327739	-0.0867694	-0.225297	-0.208545	-0.173537	-0.0221952	-0.0532943	0.0274884	-0.0160004	-0.140483	-0.0884744	0.133325	-0.0318772	-0.171554	-0.0592994	-0.326575	-0.185809	-0.136789	-0.0816869	-0.0715465	-0.0966743	-0.0732683	0.289582	-0.0483766	0.0559789	0.0832744	0.0563693	0.0650771	0.0682403		0.0427379	-0.0788142	-0.0180381
AMB_RS04105	5-carboxymethyl-2-hydroxymuconate isomerase	0.00944026	-0.0183305	-0.0295268	-0.0727834	-0.0402136	0.0782411	-0.163391	0.165098	0.0266492	-0.0101897	0.0724108	-0.146184	-0.0279876	-0.1142	-0.0147258	0.179382	0.0168188	0.178585	0.119417	0.0389609	0.112321	-0.0312398	0.0968949	-0.0534264	0.00407623	-0.311194	-0.220247	-0.24494	-0.258794		-0.267102	-0.219897	-0.243499
AMB_RS04110	3,4-dihydroxyphenylacetate 2,3-dioxygenase	-0.0958513	-0.0390052	-0.112087	-0.00903892	-0.0533769	0.168856	0.00929232	0.169426	0.115858	-0.133482	-0.0334422	-0.0427574	-0.069894	-0.017507	-0.0788155	0.0657733	-0.0101831	-0.0851101	-0.0178188	-0.00504499	-0.0359913	-0.0223517	0.000865048	-0.0850736	-0.0355201	-1.04857	-0.879879	-1.16071	-1.02972		-1.11031	-0.98076	-1.04553
AMB_RS04115	5-carboxymethyl-2-hydroxymuconate semialdehyde dehydrogenase	0.25562	-0.126749	-0.042173	0.0105879	-0.0527779	-0.0687177	-0.0449731	-0.0934646	-0.0690518	0.081784	-0.0126949	-0.0373125	0.0105922	0.076669	0.0654424	0.150035	0.0973822	-0.0644526	-0.139514	-0.0480719	-0.0840128	-0.084155	-0.179706	-0.230463	-0.164775	0.225564	0.179631	0.338499	0.247898		0.199245	0.0257695	0.112507
AMB_RS04120	2-hydroxyhepta-2,4-diene-1,7-dioate isomerase	-0.0324427	-0.0125042	-0.0881045	0.0465956	-0.0180044	-0.163602	-0.200408	-0.026739	-0.13025	0.137841	0.228008	0.221657	0.195835	0.0882762	0.130799	0.048197	0.0890906	-0.0793548	-0.0964251	-0.130647	-0.102142	0.149666	0.0445617	0.0625674	0.0855985	-0.0983515	-0.0550904	-0.0991382	-0.0841934		-0.129348	-0.121131	-0.12524
AMB_RS04125	2-keto-4-pentenoate hydratase/2-oxohepta-3-ene-1,7-dioic acid hydratase	-0.0102301	0.0144447	-0.0159021	0.0820251	0.0268559	-0.0291213	0.0634335	0.00856254	0.0142916	-0.0015115	0.0829776	0.126154	0.0692066	-0.0763799	-0.00343891	0.0644713	-0.00511583	-0.096369	-0.0256603	0.0745653	-0.0158213	0.126614	0.180322	-0.0412268	0.0885697	-0.0980165	-0.274297	-0.0388695	-0.137061		-0.336348	-0.377129	-0.356738
AMB_RS04130	TRAP transporter large permease	0.0438187	0.0766865	0.0812435	0.060989	0.072973	-0.0227486	0.0269927	0.0462263	0.0168235	0.075228	0.106	-0.0526743	0.0428514	0.0892538	0.0384157	0.0325804	0.0534166	0.0178667	0.0142675	0.0399268	0.0240203	-0.00701332	-0.131599	0.0125239	-0.0420294	0.0354392	0.0292136	-0.0617567	0.000965375		-0.0570644	-0.0245488	-0.0408066
AMB_RS04140	TRAP-type C4-dicarboxylate transport system	0.204046	-0.0202073	-0.200471	0.0777261	-0.0476508	-0.0149793	-0.144549	-0.182383	-0.113971	-0.064974	0.0835637	-0.257261	-0.0795569	-0.193297	-0.0551357	0.0513984	-0.065678	-0.234701	-0.0383018	-0.0180894	-0.0970308	-0.11746	-0.0883793	-0.283053	-0.162964	-0.310524	-0.0521127	-0.0307465	-0.131128		-0.0107021	-0.0620236	-0.0363629
AMB_RS04145	homoprotocatechuate degradation operon regulator HpaR	0.379785	0.0628241	-0.0307062	0.0579956	0.0300378	0.0175016	-0.104045	0.0821788	-0.00145488	0.00466726	0.153905	0.217679	0.125417	0.062882	0.11469	-0.215628	-0.0126852	-0.16272	-0.0830799	0.0803944	-0.0551353	0.0761706	-0.168966	0.0129526	-0.0266142	-0.0585762	-0.0328258	-0.0952634	-0.0622218		0.204889	0.00886372	0.106876
AMB_RS04150	acetylornithine transaminase	-0.0830851	-0.155939	0.0499236	-0.053403	-0.0531396	0.150483	0.117305	0.135679	0.134489	0.0223964	-0.0359706	0.0141208	0.000182185	-0.0249336	0.0545094	-0.0163306	0.00441507	0.069835	0.0489296	-0.211945	-0.0310601	0.0426569	0.294553	0.108673	0.148628	0.226853	0.311812	0.179712	0.239459		0.464376	0.369967	0.417172
AMB_RS04160	NAD-dependent succinate-semialdehyde dehydrogenase	0.235587	-0.0936609	-0.11963	-0.248543	-0.153944	-0.267435	-0.195183	-0.097111	-0.186576	0.111366	-0.180339	-0.087293	-0.0520888	0.0594824	-0.12131	-0.0753197	-0.0457157	0.000927075	-0.006079	-0.233921	-0.0796911	0.070993	0.0847778	0.00969952	0.0551568	0.218185	0.23131	0.287375	0.245623		0.148762	0.110518	0.12964
AMB_RS04175	alpha-E domain-containing protein	-0.145089	-0.157182	-0.0981971	-0.0178672	-0.0910822	-0.0594077	-0.05665	0.0196761	-0.0321272	-0.175609	-0.401827	-0.189569	-0.255668	-0.130791	-0.144279	-0.0722195	-0.115763	-0.109942	-0.0888561	-0.109769	-0.102856	-0.215535	-0.249055	-0.34948	-0.271357	-0.0585762	0.0172073	-0.134557	-0.0586421		-0.0480287	-0.0240853	-0.036057
AMB_RS04180	circularly permuted type 2 ATP-grasp protein	0.00809971	-0.189771	-0.120824	-0.157107	-0.155901	-0.224699	-0.18431	-0.10161	-0.170206	-0.169864	-0.187794	-0.230305	-0.195988	-0.272312	-0.263956	-0.208073	-0.248113	-0.208653	-0.235732	-0.28819	-0.244192	-0.311818	-0.121424	-0.280032	-0.237758	0.056198	0.0699491	-0.0276603	0.032829		0.190686	0.0478327	0.119259
AMB_RS04185	IMP dehydrogenase	0.118518	-0.249525	-0.357149	-0.482948	-0.363207	-0.346114	-0.616339	-0.596529	-0.519661	-0.264453	-0.112213	-0.233748	-0.203471	-0.342817	-0.0687284	-0.340349	-0.250631	-0.216349	-0.347173	-0.453523	-0.339015	-0.109092	0.329851	-0.452461	-0.0772339	-1.20674	-1.70329	-1.37995	-1.42999		-1.66453	-1.53523	-1.59988
AMB_RS04200	hypothetical protein	-0.121465	-0.0570695	-0.176281	-0.0142779	-0.0825429	-0.182048	0.047675	0.266665	0.0440976	-0.0255718	0.157537	-0.272327	-0.0467873	-0.0639301	0.0141084	0.142874	0.0310176	-0.0347911	0.00898676	0.101321	0.0251722	-0.127365	-0.315597	0.19414	-0.0829404	-0.215596	-0.610279	-0.448317	-0.424731		-0.417195	-0.334799	-0.375997
AMB_RS04205	PAS domain-containing sensor histidine kinase	0.101329	-0.0743563	-0.0567734	-0.0525734	-0.0612344	-0.000286918	-0.00182318	-0.00929119	-0.00380043	-0.0921434	0.0872023	-0.00541785	-0.00345296	-0.0240404	-0.129974	0.0384022	-0.0385374	0.0361059	0.0407868	-0.0751657	0.000575695	0.00803448	-0.208246	-0.00455852	-0.0682568	0.0956849	0.0873303	0.0963113	0.0931088		0.110798	0.104797	0.107797
AMB_RS04210	bacterioferritin	0.0498788	0.182403	0.12986	0.122405	0.14489	0.129608	0.177935	0.245236	0.18426	0.10851	0.164823	0.0474617	0.106932	-0.00221173	0.117335	0.158443	0.091189	-0.0743554	0.173264	0.305696	0.134868	0.102193	-0.104232	-0.0328458	-0.0116281	-0.157549	-0.14227	0.0750343	-0.0749282		-0.119712	-0.111038	-0.115375
AMB_RS04215	bacterioferritin	0.783401	-0.270234	0.0759114	0.0171548	-0.059056	0.0463543	0.0657779	-0.182004	-0.0232907	0.154903	0.0497299	0.320473	0.175035	-0.254569	-0.0806001	-0.35566	-0.230277	-0.165412	-0.324742	-0.054321	-0.181492	-0.190054	-0.38277	-0.329583	-0.300802	-1.08094	0.373061	0.434487	-0.091132		0.0830865	-0.664399	-0.290656
AMB_RS04220	transcriptional regulator GcvA	-0.163562	0.0662886	-0.117457	0.0775528	0.00879487	0.23001	0.440921	0.31327	0.328067	0.00749278	-0.142566	0.0589029	-0.02539	-0.0537448	0.151296	0.105878	0.0678098	0.201453	0.142432	0.225708	0.189864	-0.220766	0.197216	-0.364417	-0.129322	0.917502	0.740068	0.836349	0.831306		1.05115	0.83888	0.945016
AMB_RS04225	EamA/RhaT family transporter	-0.136568	-0.226383	0.0185834	0.0158549	-0.0639814	-0.0390105	0.0281953	0.0433788	0.0108545	0.0748943	-0.0975517	0.136623	0.0379885	-0.166658	0.0304619	-0.0365099	-0.0575687	0.0367913	-0.0208333	0.110817	0.0422584	-0.0264225	0.204742	0.345427	0.174582	-1.26672	-1.0814	-1.09477	-1.14763		-1.05103	-0.956908	-1.00397
AMB_RS04230	acyl-CoA thioesterase	-0.0763069	-0.256908	-0.0549327	-0.366945	-0.226262	0.24366	-0.201255	0.10381	0.0487384	-0.249042	0.231631	0.12605	0.0362131	0.0925348	-0.172789	-0.253218	-0.111157	-0.361595	-0.544292	0.0670305	-0.279619	-0.435185	-1.45107	-0.00170589	-0.629321	-1.3918	-2.10769	-2.10308	-1.86752		-1.9223	-1.80046	-1.86138
AMB_RS04235	hypothetical protein	0.075709	0.129067	0.138441	-0.257054	0.00348472	-0.291955	0.0368301	-0.0882511	-0.114459	0.591195	0.21891	0.245389	0.351831	0.14251	-0.0618282	0.275784	0.118822	-0.113353	-0.0240119	-0.0743341	-0.0705663	0.261977	0.624669	0.349865	0.41217	0.853314	0.628217	0.538112	0.673214		0.547177	0.225903	0.38654
AMB_RS04240	hypothetical protein	-0.25065	0.160796	0.0782265	0.230062	0.156361	0.0246298	0.125691	-0.0669041	0.0278056	0.166353	-0.223438	0.0409396	-0.00538193	0.12991	0.00298974	-0.0486844	0.0280718	0.269064	0.150809	-0.00348845	0.138795	-0.0422925	0.235816	0.169842	0.121122	-0.0114462	-0.0443639	-0.128061	-0.0612904		-0.0102803	-0.0287896	-0.019535
AMB_RS04245	(R)-hydratase	0.00204326	-0.0792235	-0.236983	-0.210967	-0.175725	-0.247469	0.0561575	0.0433028	-0.0493364	-0.334195	-0.32079	-0.368042	-0.341009	-0.160964	-0.217159	-0.335947	-0.238023	0.0567203	-0.101607	-0.160968	-0.068618	-0.924726	-1.45698	-1.0631	-1.14827	0.0530983	0.0680399	0.164206	0.0951148		0.128256	0.166614	0.147435
AMB_RS04270	insulinase family protein	0.122818	0.390357	0.312005	0.408014	0.370125	0.139787	0.185914	0.244973	0.190225	0.813376	0.82882	0.727358	0.789851	0.325722	0.00996628	0.0240261	0.119905	0.214214	0.211341	0.163801	0.196452	0.461539	1.3326	0.778238	0.85746	-0.830496	-0.990036	-1.26005	-1.02686		-1.17636	-0.708834	-0.942597
AMB_RS04275	insulinase family protein	-0.184027	0.127169	0.261781	0.264959	0.21797	0.397009	0.262558	0.167457	0.275675	0.65998	0.843767	0.590876	0.698208	0.0591385	-0.00668417	0.107894	0.0534494	0.00255883	0.107854	0.0827598	0.0643908	0.478504	0.726061	0.414328	0.539631	-0.116033	0.0146425	0.015744	-0.0285487		0.122925	0.09766	0.110292
AMB_RS04280	polyhydroxyalkanoate synthesis repressor PhaR	-0.086175	-0.469455	-0.604425	-0.361233	-0.478371	-0.481941	-0.364147	-0.203049	-0.349712	-1.31869	-1.46317	-1.41181	-1.39789	-1.14231	-0.786263	-0.709613	-0.879395	-0.859547	-0.750992	-0.519255	-0.709931	-2.76226	-2.10993	-2.75729	-2.54316	-0.543623	-0.411552	-0.0650087	-0.340061		-0.0237046	0.127939	0.0521172
AMB_RS04305	HD domain-containing protein	-0.243386	0.0636419	0.161253	0.105613	0.110169	-0.122341	0.0387918	-0.0317939	-0.0384477	0.265545	0.181566	0.111681	0.186264	0.0417046	0.168386	0.0729111	0.094334	0.0405451	-0.0611525	-0.0194859	-0.0133645	0.24142	0.157237	0.288299	0.228985	-0.116029	-0.0501384	-0.16356	-0.109909		-0.12671	-0.1539	-0.140305
AMB_RS04310	receptor protein	-0.132914	0.19237	0.171158	0.206986	0.190172	0.239279	0.193362	0.234718	0.222453	0.24923	0.0602505	0.187827	0.165769	0.212796	0.124944	0.206729	0.18149	0.050151	0.187833	0.257115	0.165033	0.174977	-0.275121	0.107266	0.00237428	0.370418	0.0490124	0.257666	0.225699		0.112358	0.0242579	0.0683082
AMB_RS04315	PAS domain S-box protein	-0.174996	0.0601159	0.0866695	-0.103161	0.0145416	0.153751	-0.00636341	0.00398146	0.0504565	-0.0177291	-0.0226102	0.0729378	0.0108662	-0.0493551	0.0978595	0.0384293	0.0289779	-0.0657093	0.00316483	0.0162675	-0.0154257	0.0661344	-0.370322	-0.00782319	-0.104004	-0.0088729	-0.0596511	-0.123531	-0.0640183		-0.111296	-0.0964642	-0.10388
AMB_RS04320	DNA-binding response regulator	0.529775	-0.29042	-0.225751	-0.43166	-0.315943	-0.11702	-0.0345497	-0.34929	-0.166953	-0.198333	-0.397317	-0.441643	-0.345764	0.0271704	-0.203551	-0.480987	-0.219123	-0.592164	-0.170725	-0.177889	-0.313593	-0.137522	-1.06039	0.0249284	-0.390996	-0.615183	-0.230881	-0.537038	-0.461034		-0.524568	-0.359608	-0.442088
AMB_RS04325	TetR/AcrR family transcriptional regulator	-0.0914931	-0.667917	-0.512008	-0.575898	-0.585274	-0.31998	-0.459955	-0.50665	-0.428862	-0.326154	-0.688519	-0.781286	-0.598653	-0.410517	-0.308997	-0.261934	-0.327149	-0.700456	-0.53916	-0.10313	-0.447582	-0.63881	-1.0212	-0.794286	-0.818099	-1.17946	-0.82792	-1.70711	-1.23817		-1.16054	-1.58563	-1.37308
AMB_RS04330	xanthine and CO dehydrogenase maturation factor	-0.0668897	0.0959747	-0.131882	0.234101	0.0660643	-0.0937947	0.0468417	-0.0120872	-0.0196801	-0.0650581	-0.247001	-0.461344	-0.257801	0.172695	0.0796896	0.146946	0.13311	-0.0881038	0.0993334	0.000674551	0.00396805	0.11015	-0.0285646	-0.278258	-0.0655576	0.667751	0.664241	0.624843	0.652278		0.889805	0.511923	0.700864
AMB_RS04340	enoyl-CoA hydratase	-0.343853	-0.104427	0.186734	-0.329801	-0.0824976	-0.0700441	0.0629331	0.421126	0.138005	0.202332	0.433554	0.206484	0.28079	0.0825854	0.207534	-0.0840784	0.0686804	0.203794	-0.0484298	-0.227269	-0.0239683	0.376878	-0.905779	-0.232682	-0.253861	-0.935397	-1.39266	-1.44244	-1.25683		-1.27895	-1.36597	-1.32246
AMB_RS04345	anti-sigma factor antagonist	0.207721	-0.124712	-0.292013	0.136195	-0.09351	0.227358	-0.0332805	0.196885	0.130321	-0.299638	-0.338767	0.108827	-0.176526	-0.211127	-0.0143445	-0.102372	-0.109281	0.359081	0.176864	0.230857	0.255601	0.0342996	0.0969581	0.0531584	0.061472	0.832695	0.275792	0.45622	0.521569		0.581493	0.546377	0.563935
AMB_RS04350	HAMP domain-containing protein	-0.017532	0.0342291	0.0671771	-0.102674	-0.000422578	0.0661755	0.0855524	-0.0315832	0.0400483	0.00466726	0.0885435	0.0664924	0.0532344	-0.0310806	-0.0607394	0.0450516	-0.0155895	-0.0886411	0.0976822	0.0468089	0.0186167	-0.157959	0.133294	-0.119001	-0.0478886	-0.531449	-0.558695	-0.362736	-0.484294		-0.518856	-0.426019	-0.472438
AMB_RS04360	thiosulfate oxidation carrier protein SoxY	0.515865	-0.0729225	-0.358904	0.305364	-0.0421544	0.508943	-0.0670785	0.553119	0.331661	-0.668657	-0.791954	0.133084	-0.442509	0.0281773	-0.14819	-0.110581	-0.0768646	0.52079	-0.351264	-0.128807	0.0135727	-1.09232	-0.878829	-0.926071	-0.965741	-1.41775	-0.808356	-0.657779	-0.961296		-1.32757	-0.389076	-0.858324
AMB_RS04365	YeeE/YedE family protein	-0.0999268	0.120791	-0.0239186	-0.039959	0.0189712	-0.0557474	-0.0300607	-0.188516	-0.0914413	0.870134	0.927903	0.815773	0.87127	0.145222	0.170167	0.0616331	0.125674	-0.370748	-0.250888	-0.441965	-0.354534	1.48082	1.22866	1.62844	1.44597	-0.653538	-0.272733	-0.30289	-0.40972		-0.43892	-0.222183	-0.330552
AMB_RS04380	EamA/RhaT family transporter	0.132429	-0.0453973	-0.0217133	0.0435259	-0.00786159	0.193722	-0.0119656	0.0391977	0.0736515	-0.0690541	-0.210911	-0.052129	-0.110698	-0.010619	0.048165	0.112577	0.0500412	-0.171904	0.032646	0.0293384	-0.0366398	0.068775	0.0482959	0.198234	0.105102	0.509906	0.268943	0.469697	0.416182		-0.0381251	0.117792	0.0398333
AMB_RS04385	elongation factor 3	0.0571177	0.104999	0.0740907	0.111205	0.096765	0.063844	0.0599552	-0.034515	0.0297614	-0.0436696	0.154519	0.0620473	0.0576324	0.0995144	0.0561423	-0.0477197	0.035979	-0.0804496	0.0764199	0.00708649	0.00101891	-0.0802769	-0.0387978	-0.0936418	-0.0709055	0.0909851	-0.0431717	-0.0703043	-0.00749695		0.0131581	0.0279525	0.0205553
AMB_RS04390	hypothetical protein	0.339676	-0.159654	-0.0496757	0.0675971	-0.0472443	0.229586	0.0723001	-0.0737401	0.0760485	0.0279837	-0.343335	-0.566177	-0.293843	0.00139957	-0.18829	-0.044071	-0.0769873	-0.208271	-0.199719	0.0020098	-0.135327	-0.0587247	0.369628	-0.279256	0.010549	0.154567	0.184453	0.246043	0.195021		0.192635	0.376654	0.284645
AMB_RS04395	hypothetical protein	-0.0837256	-0.150073	-0.0947633	0.000615104	-0.0814071	0.186578	-0.172493	0.104088	0.0393911	-0.141146	0.0282107	-0.206678	-0.106538	-0.0222859	-0.251288	0.222518	-0.0170185	-0.0910298	-0.0158344	-0.388762	-0.165209	-0.229952	-0.54813	-0.035705	-0.271262	0.0147077	-0.121727	-0.274205	-0.127075		-0.0715131	0.159682	0.0440846
AMB_RS04400	hypothetical protein	0.0993356	-0.0579275	-0.139768	-0.00843235	-0.0687092	0.161124	-0.0160621	0.0352032	0.0600883	-0.109024	-0.108023	0.0330586	-0.0613294	0.00559871	0.094027	0.0205208	0.0400488	0.23032	-0.112815	0.00472596	0.0407439	0.0229008	0.425004	-0.307135	0.0469234	-0.408162	-0.0741432	-0.172616	-0.218307		-0.0981784	0.0354122	-0.0313831
AMB_RS04415	NAD-dependent protein deacylase	-0.0861117	-0.0869662	0.247512	0.168804	0.109783	0.0274242	-0.157392	-0.0402287	-0.0567323	-0.0406037	0.619512	0.0345739	0.204494	-0.187871	-0.305334	-0.079634	-0.190947	-0.22116	-0.227004	0.0690414	-0.126374	0.188463	-0.360388	0.0910147	-0.0269703	0.0635558	0.0661075	0.281857	0.137173		0.413729	0.538703	0.476216
AMB_RS04420	hypothetical protein	0.146288	0.0483515	0.0942712	-0.0344742	0.0360495	-0.170273	0.081388	-0.100007	-0.0629638	0.242193	0.029835	-0.0335835	0.0794813	0.162104	-0.0604264	0.0551259	0.052268	0.302845	0.177081	0.0715766	0.183834	0.207834	0.210197	-0.160118	0.0859712	0.370278	0.288939	0.405501	0.354906		0.265155	0.229179	0.247167
AMB_RS04425	low molecular weight phosphotyrosine protein phosphatase	0.288828	0.10576	-0.00263178	0.114854	0.0726608	0.0445942	-0.0973923	-0.275391	-0.109396	-0.0234902	0.194356	0.0449332	0.0719329	-0.0998592	0.0833625	0.0775826	0.0203619	-0.0768326	0.286942	0.0149226	0.0750108	-0.181398	-0.414947	0.0394999	-0.185615	-0.242473	-0.427908	-0.756135	-0.475505		-0.640058	-0.63937	-0.639714
AMB_RS04430	hypothetical protein	0.188537	0.0900607	-0.0239867	-0.0651254	0.000316195	-0.118762	0.00242397	-0.0576538	-0.0579974	0.105598	0.116086	-0.0513798	0.056768	-0.107835	0.0236485	-0.0802768	-0.0548212	-0.0294993	0.0655157	-0.0623661	-0.00878322	0.00382431	-0.0974388	-0.0785862	-0.0574002	0.0322672	0.0276627	0.0271838	0.0290379		0.0228678	0.0423013	0.0325846
AMB_RS04435	hypothetical protein	0.0747003	-0.0399659	-0.0203459	-0.0155591	-0.0252903	0.00326529	0.0128899	-0.0287986	-0.00421447	0.0662081	0.000693156	0.15268	0.0731939	0.0929736	-0.0195535	-0.0643609	0.00301973	-0.115708	-0.0268338	0.0389418	-0.0345332	0.239442	0.0290435	0.0818402	0.116775	0.194278	0.20409	0.0250396	0.141136		-0.017136	0.0679962	0.0254301
AMB_RS04450	ankyrin repeat domain-containing protein	0.00667678	0.108001	0.0613079	0.0416539	0.0703209	0.229051	0.250158	0.188124	0.222444	-0.141982	0.0759889	-0.081573	-0.0491888	0.160048	0.114537	-0.0502154	0.0747899	0.156054	0.170628	0.27667	0.201117	0.266973	-0.166591	0.200556	0.100313	0.181822	0.300153	0.192664	0.22488		0.347687	0.410094	0.378891
AMB_RS04455	energy-dependent translational throttle protein EttA	-0.15228	-0.398441	-0.437695	-0.391899	-0.409345	-0.352815	-0.454228	-0.302359	-0.369801	-0.00941666	-0.0932674	-0.249737	-0.117474	-0.245444	-0.000273491	-0.20585	-0.150523	-0.339314	-0.323339	-0.420999	-0.361217	-0.0589095	-0.270677	0.264337	-0.0217499	-0.179437	-0.207685	-0.188205	-0.191776		-0.061025	-0.29602	-0.178523
AMB_RS04460	hypothetical protein	0.22816	-0.0177837	-0.595845	-0.0553824	-0.223004	0.36223	0.372659	-0.183822	0.183689	-0.132148	-0.0334671	-0.227733	-0.131116	0.407159	-0.587515	0.270276	0.0299732	-0.220478	0.284358	-0.0433859	0.00683148	0.35204	-2.67124	-0.558108	-0.959104	-1.02108	-2.04329	-2.22758	-1.76399		-1.2325	-1.52024	-1.37637
AMB_RS04465	ribonuclease R	-0.0612989	0.0629651	-0.0392518	0.053167	0.0256268	-0.0322916	-0.0392746	0.0125517	-0.0196715	-0.197773	-0.034724	-0.125093	-0.119197	-0.0286517	-0.0939706	-0.128357	-0.0836596	-0.0533985	-0.101093	-0.0646591	-0.0730502	-0.126869	-0.0310791	-0.290275	-0.149408	0.017671	0.0113508	0.00959582	0.0128725		0.120828	0.0977559	0.109292
AMB_RS04470	antibiotic acetyltransferase	-0.0307895	0.0612061	0.0303472	0.059285	0.0502794	-0.051846	0.0887393	-0.0805711	-0.0145593	0.0547994	-0.0787812	0.107127	0.027715	-0.028023	0.114833	0.058638	0.0484826	-0.0962215	0.089195	0.131042	0.0413387	0.0732132	-0.0549116	0.162631	0.060311	-0.515108	-0.466686	-0.590936	-0.524243		-0.469863	-0.450811	-0.460337
AMB_RS04480	acyl-CoA dehydrogenase	0.566873	-0.0500032	-0.0833434	0.356292	0.0743151	0.0989494	-0.0740248	-0.130592	-0.0352224	0.196241	0.253117	0.120814	0.190057	-0.256321	-0.232392	0.00673324	-0.16066	-0.241589	-0.0938572	-0.0871575	-0.140868	0.285653	0.45071	0.239212	0.325192	-0.488299	-0.368613	-0.480059	-0.445657		-0.103345	-0.280038	-0.191691
AMB_RS04485	NAD(P)-dependent oxidoreductase	0.411368	0.149783	0.157719	-0.464048	-0.0521819	0.356395	-0.0344406	-0.178778	0.0477257	0.549657	0.170929	-0.411001	0.103195	0.192956	-0.116477	0.285384	0.120621	0.453664	0.247205	0.215066	0.305312	0.27601	0.707167	0.152295	0.378491	-0.606607	-0.0819995	-0.177317	-0.288641		-0.217139	-0.474609	-0.345874
AMB_RS04495	cytochrome c-552 precursor	-0.101603	0.102961	0.135417	0.152845	0.130408	-0.055864	-0.142155	-0.0290906	-0.0757033	0.105939	-0.0623062	0.0430768	0.0289033	0.253927	-0.000703215	-0.214109	0.0130384	0.0590171	-0.00551643	0.117657	0.0570527	0.159086	-0.0672703	-0.0291916	0.0208748	-0.235369	-0.24636	-0.11028	-0.197336		-0.185538	-0.188365	-0.186952
AMB_RS04500	cytochrome c-552 precursor	0.288172	-0.285363	-0.133383	0.0719899	-0.115585	-0.125646	0.275847	-0.0274053	0.0409317	-0.128241	-0.316019	0.125123	-0.106379	-0.0390216	-0.0922464	-0.243674	-0.124981	0.323511	0.198485	0.0451603	0.189052	-0.0337033	-0.530893	-0.0199891	-0.194862	0.699274	0.413151	0.522163	0.544863		0.528017	0.601387	0.564702
AMB_RS04505	YqgE/AlgH family protein	-0.163365	0.0104875	0.0372593	-0.154139	-0.035464	0.0931913	-0.119235	-0.282817	-0.102953	-0.233421	-0.688995	-0.563114	-0.495177	0.0349028	0.0080042	-0.0914276	-0.0161736	0.111145	-0.260862	-0.154213	-0.10131	-0.112052	-0.555191	-0.0984396	-0.255228	-0.955423	-0.80756	-1.38281	-1.0486		-1.80945	-1.77109	-1.79027
AMB_RS04510	ferrous iron transporter	-0.15632	-0.142089	-0.374928	-0.640602	-0.385873	-0.12614	-0.354952	-0.411429	-0.297507	-0.833107	-0.387248	-0.604792	-0.608382	-0.157112	-0.353441	-0.487981	-0.332844	0.0717258	-0.100547	-0.269716	-0.0995123	-1.08203	0.825211	-1.5577	-0.60484	0.496597	0.692034	0.262782	0.483804		0.848217	0.697259	0.772738
AMB_RS04520	glycine zipper 2TM domain-containing protein	0.316634	0.724247	0.429938	0.56942	0.574535	0.724698	0.970621	0.437838	0.711053	0.607924	0.957386	-0.371889	0.397807	0.625721	0.714815	0.876065	0.738867	0.573709	0.396436	0.844283	0.604809	0.844869	-0.0373987	0.90076	0.56941	-1.36296	-1.73557	-1.93241	-1.67698		-0.979281	-1.70579	-1.34254
AMB_RS04535	C4-dicarboxylate ABC transporter	0.0144054	0.0313075	-0.0398481	-0.100425	-0.0363219	-0.0177123	0.0640241	0.0125669	0.0196262	-0.0305786	-0.0146344	-0.0665903	-0.0372678	0.0455345	-0.0363732	-0.0995031	-0.030114	-0.0390022	0.0261641	-0.0493566	-0.0207316	0.0101193	-0.0702513	0.00020078	-0.0199771	0.123216	0.169654	0.0795766	0.124149		0.0209143	-0.00166505	0.00962462
AMB_RS04540	C4-dicarboxylate ABC transporter	0.105893	0.0296196	0.0302954	-0.0122136	0.0159005	0.00897633	0.0215278	0.00979011	0.0134314	0.0787686	0.0307644	-0.0611368	0.0161321	-0.0699637	-0.00298573	-0.0313408	-0.0347634	-0.0162741	0.085499	-0.00736113	0.0206213	0.0252379	0.176849	-0.000861685	0.0670751	0.16355	0.128848	0.0951304	0.129176		0.187498	0.160225	0.173861
AMB_RS04550	C4-dicarboxylate ABC transporter permease	0.00992272	0.0944656	0.0803348	-0.0964408	0.0261198	0.125418	0.095441	0.0142548	0.0783711	0.0932856	-0.127766	0.0166989	-0.0059271	0.0693138	0.100267	0.0849723	0.0848509	0.00527162	0.107755	0.068921	0.0606492	0.303233	0.381918	0.234646	0.306599	-0.181983	-0.291198	-0.205278	-0.226153		-0.149009	-0.139984	-0.144496
AMB_RS04555	TRAP transporter small permease	0.116075	-0.0959352	-0.149844	-0.0673495	-0.104376	0.0117263	-0.0204092	-0.0474316	-0.0187048	0.212673	0.282637	-0.23687	0.086147	0.00531048	-0.0401255	-0.151545	-0.0621199	-0.297211	-0.117714	-0.0014924	-0.138806	0.184371	0.551329	0.144099	0.293266	-1.14753	-1.24862	-1.21876	-1.20497		-0.748179	-1.22544	-0.98681
AMB_RS04560	C4-dicarboxylate ABC transporter	0.0201703	0.4005	0.418772	0.419088	0.412787	0.291684	0.361073	0.360338	0.337698	-0.0825063	0.0841527	-0.0500324	-0.0161287	0.180737	0.281677	0.227392	0.229935	0.26103	0.343074	0.272444	0.292182	-0.252472	-0.06454	-0.267865	-0.194959	0.0381367	-0.00786549	0.0641222	0.0314645		-0.0457208	0.0414701	-0.00212536
AMB_RS04565	PAS domain-containing sensor histidine kinase	0.0241324	0.470496	0.517662	0.46047	0.482876	0.473819	0.326899	0.478023	0.426247	0.0654271	0.136622	-0.0245558	0.0591645	0.226123	0.503785	0.305174	0.345027	0.409447	0.366436	0.319784	0.365222	-0.0309594	-0.0370801	-0.29011	-0.119383	-0.359966	-0.244157	-0.28756	-0.297227		-0.331772	-0.148315	-0.240043
AMB_RS04575	DNA-binding response regulator	-0.76581	-0.395619	-0.428289	0.0243136	-0.266531	0.173362	-0.135979	0.031671	0.0230179	-0.332786	-1.94671	-0.832494	-1.03733	0.0643718	0.126471	-0.791794	-0.200317	-0.634494	-0.0383895	0.256299	-0.138861	-0.840645	-0.344969	-0.235495	-0.473703	-1.72256	-1.54185	-1.73219	-1.66553		-1.59122	-0.342427	-0.966824
AMB_RS04580	DUF192 domain-containing protein	-0.0845331	-0.104488	-0.0877699	0.133646	-0.0195375	0.140034	-0.0519722	0.0433447	0.0438021	0.13563	0.13443	0.147292	0.139118	-0.112939	0.218776	0.103072	0.0696362	0.0813813	0.0477013	0.0148564	0.0479797	0.411798	0.378067	0.343557	0.377807	-0.6206	-0.516834	-0.61563	-0.584355		-0.496989	-0.444207	-0.470598
AMB_RS04590	hypothetical protein	-0.0683984	-0.0460228	0.0315797	-0.0211709	-0.0118714	-0.0440084	-0.190304	0.0199841	-0.0714426	0.037361	-0.190084	-0.0794663	-0.0773964	0.105247	-0.0266442	0.0310047	0.036536	-0.147847	0.117187	-0.0839559	-0.038205	0.0816807	0.180942	0.0430137	0.101879	-0.277754	-0.287492	-0.285103	-0.28345		-0.292406	-0.275574	-0.28399
AMB_RS04595	peptidase	-0.0464765	0.0945083	-0.0394722	0.221441	0.092159	0.144634	0.265784	0.179173	0.19653	0.212459	0.282204	0.139879	0.211514	-0.0126133	0.041093	0.113412	0.0472971	0.290675	0.188056	0.287646	0.255459	-0.0881778	0.438649	-0.0240144	0.108819	0.206212	0.244712	0.143845	0.198256		0.100129	0.246475	0.173302
AMB_RS04630	tRNA-Met	-0.139478	0.420692	-0.565151	0.319407	0.0583161	0.452749	0.513579	0.347294	0.437874	-0.0206095	-0.680664	-0.0617781	-0.254351	-0.696065	-0.407129	-0.220347	-0.44118	-0.273243	0.244156	0.243275	0.0713961	0.214479	1.58184	0.925246	0.907187	0.395151	0.456305	0.394938	0.415465		1.38118	1.22399	1.30259
AMB_RS04635	site-specific integrase	-0.0728076	-0.282303	-0.453089	-0.284575	-0.339989	-0.316304	-0.257119	-0.160268	-0.244564	-0.154173	0.174641	-0.147645	-0.0423923	-0.26652	-0.286592	-0.43627	-0.329794	-0.138939	-0.124976	-0.226633	-0.163516	-0.263575	-0.853509	-0.14774	-0.421608	-1.21034	-0.967428	-1.27494	-1.1509		-0.833275	-1.0801	-0.956687
AMB_RS04640	hypothetical protein	0.0304461	-0.202831	-0.442451	-0.0938962	-0.246393	0.00700709	0.0775375	0.190892	0.0918123	-0.325677	-0.222796	-0.0852108	-0.211228	-0.316579	-0.163101	-0.057811	-0.179164	0.0153021	-0.0100035	0.0790697	0.0281228	-0.261648	-0.135502	0.234018	-0.0543772	0.340654	0.524348	0.458453	0.441152		1.00957	0.600087	0.80483
AMB_RS04645	ATP-dependent helicase	0.130107	-0.0911787	-0.203332	-0.164008	-0.15284	-0.145777	-0.0176147	-0.0270262	-0.0634725	-0.040178	-0.00576887	-0.0782985	-0.0414151	-0.113491	-0.126353	-0.109285	-0.116376	-0.062205	-0.0102903	-0.10613	-0.0595418	-0.105725	0.122123	-0.00915902	0.00241315	0.061321	-0.0867415	0.0375408	0.00404012		0.00605762	0.0785552	0.0423064
AMB_RS04650	hypothetical protein	0.265833	-0.353192	-0.219802	-0.0514108	-0.208135	-0.521126	-0.339291	-0.819253	-0.55989	-0.123814	-0.0864568	-0.852008	-0.354093	-0.120179	-0.668167	-0.443943	-0.410763	-0.5249	-0.289162	-0.415281	-0.409781	-0.207209	-0.0794272	-0.171025	-0.152553	-0.36423	-0.291677	-0.677877	-0.444595		-0.215252	-0.628811	-0.422031
AMB_RS04655	hypothetical protein	0.160126	-0.316614	-0.295585	0.128145	-0.161351	0.048224	-0.00872476	0.0403137	0.0266043	-0.0866526	-0.448924	-0.356064	-0.297214	-0.189991	-0.289474	-0.0945904	-0.191352	0.00232848	-0.215494	0.0247839	-0.0627939	-0.229952	-0.768174	-0.749254	-0.58246	0.310788	0.287344	0.213162	0.270431		0.340625	0.460164	0.400394
AMB_RS04660	VWA domain-containing protein	0.0654243	-0.0760773	-0.0597807	-0.033976	-0.0566113	0.00320245	0.0409226	0.0527877	0.0323042	-0.0828945	-0.104716	-0.0721149	-0.0865752	-0.0974851	-0.0166688	-0.0188827	-0.0443455	0.108348	0.0114565	0.0290157	0.0496066	-0.0777429	-0.333389	-0.152985	-0.188039	-0.432717	-0.20031	-0.592225	-0.408417		-0.339475	-0.294641	-0.317058
AMB_RS04665	hypothetical protein	-0.246403	-0.270268	-0.263183	-0.35169	-0.295047	-0.716603	-0.276716	-0.299691	-0.431003	-0.203044	-0.16999	0.0942125	-0.0929404	0.240903	-0.164843	-0.136794	-0.0202446	-0.280794	-0.210931	-0.345084	-0.278936	0.00145944	-0.870747	-0.184133	-0.35114	0.386446	0.362529	0.414772	0.387916		0.360259	0.323421	0.34184
AMB_RS04670	signal transduction histidine kinase	-0.107713	-0.144998	-0.0983882	-0.153076	-0.132154	-0.0155049	-0.0145407	0.0218515	-0.00273136	-0.110614	-0.248925	-0.213979	-0.191173	-0.136136	-0.0548998	-0.0246618	-0.0718993	0.083282	0.0681761	0.0351365	0.0621982	-0.225311	-0.26376	-0.274079	-0.254383	-0.0889875	-0.422267	0.0726288	-0.146209		0.124024	-0.251205	-0.0635904
AMB_RS04680	transposase	0.631378	-1.16626	-0.698737	-0.362072	-0.742355	-0.806376	-0.162665	-0.53889	-0.502644	-0.6467	-0.740653	-1.0176	-0.80165	-0.177695	0.0235584	-0.272292	-0.142143	-0.298985	-0.109248	-0.34058	-0.249604	-0.471257	-1.16128	-0.218851	-0.617129	0.444084	0.43112	0.4343	0.436501		0.488043	0.463121	0.475582
AMB_RS04685	DNA-binding response regulator	0.110655	-0.0618374	-0.380698	0.047343	-0.131731	0.111196	0.196772	0.0227331	0.110234	-0.565087	-0.867808	-0.0595323	-0.497476	-0.362141	-0.363909	-0.143261	-0.289771	-0.408091	0.0342305	0.0631879	-0.103558	-0.283725	-1.14405	0.11051	-0.439087	-0.257118	-0.558255	-0.569418	-0.461597		0.267835	0.435642	0.351739
AMB_RS04690	hypothetical protein	0.0788567	0.131811	-0.109434	0.0761546	0.0328437	-0.248432	0.462185	0.242873	0.152209	-0.595549	-0.24385	-0.26327	-0.367556	-0.0963392	-0.429335	-0.494142	-0.339939	0.0424192	0.126642	0.0498236	0.0729615	-0.165694	-1.02071	-0.472668	-0.553025	-2.42975	-1.77158	-1.8843	-2.02854		-1.53213	-0.69523	-1.11368
AMB_RS04700	transposase	-0.119378	-0.238439	-0.286501	-0.0828646	-0.202601	-0.269176	0.107031	-0.0977665	-0.0866372	-0.107544	-0.502942	-0.141957	-0.250815	0.23306	-0.00622159	-0.0562867	0.0568505	0.0585555	-0.165828	-0.113396	-0.0735562	-0.114414	0.531706	0.00263446	0.139975	-1.22372	-1.50048	-0.873461	-1.19922		-1.2251	-1.06201	-1.14355
AMB_RS04710	type II toxin-antitoxin system RelE/ParE family toxin	-0.0601743	-0.0525601	-0.064434	-0.215552	-0.110849	0.130864	-0.0236227	0.0231452	0.0434621	-0.173968	-0.204693	-0.0532375	-0.143966	-0.0795238	0.0752471	0.0364626	0.0107287	0.0832539	0.212198	0.0368108	0.110754	-0.242843	-0.447841	-0.157411	-0.282699	0.478622	0.493089	0.447331	0.473014		0.488826	0.276196	0.382511
AMB_RS04720	response regulator	-0.3792	0.0719009	-0.0621389	0.044777	0.0181796	0.342678	0.463104	0.31924	0.375007	0.174083	-0.303174	-0.189922	-0.106338	0.036233	-0.178771	0.141686	-0.000284061	0.329302	0.0876147	0.148696	0.188538	0.211119	-1.39543	0.274902	-0.303135	0.357024	0.114395	0.326753	0.266057		0.466809	0.452631	0.45972
AMB_RS04725	transcriptional regulator NrdR	-0.102684	-0.016932	0.0914437	0.0370207	0.0371775	0.20882	0.275982	0.25147	0.245424	0.00822168	0.263317	-0.282118	-0.0035264	0.142558	0.349267	0.0178674	0.169897	0.190059	0.292846	0.0456684	0.176191	-0.0250912	0.158884	0.028687	0.0541599	-0.122156	-0.123678	-0.273544	-0.173126		-0.348203	-0.00186857	-0.175036
AMB_RS04735	diguanylate cyclase	-0.0683765	0.0557408	-0.0127228	-0.07475	-0.0105773	0.0836214	0.0580291	0.0795792	0.0737432	-0.0769096	0.100198	-0.0308485	-0.00252017	-0.0136893	0.119243	0.0758672	0.0604736	0.167626	0.046619	0.0679906	0.0940787	-0.14155	-0.00654382	0.00646244	-0.0472105	0.160741	0.119691	-1.23356e-05	0.0934731		0.0580727	-0.087059	-0.0144931
AMB_RS04740	hypothetical protein	0.155055	-0.382106	-0.441919	-0.272181	-0.365402	-0.395349	-0.0937498	-0.12125	-0.20345	-0.282152	-0.317962	-0.00836799	-0.202827	-0.207399	-0.60624	-0.540227	-0.451289	0.013205	-0.37461	-0.507059	-0.289488	-0.486831	-1.29722	-0.645419	-0.809825	-0.377319	-0.932908	-0.998791	-0.769672		-0.77942	-0.14282	-0.46112
AMB_RS04770	IS3 family transposase	0.13483	0.100651	-0.0907447	-0.00152753	0.00279276	0.0644373	-0.0464682	0.0851203	0.0343632	-0.189549	0.0252657	0.0314041	-0.044293	-0.135313	-0.0586266	-0.222425	-0.138788	0.000821795	-0.0693151	-0.00446724	-0.0243202	-0.0133533	0.363176	-0.224526	0.0417657	-0.0888161	-0.257144	-0.100701	-0.148887		-0.205814	-0.282025	-0.243919
AMB_RS04775	integrase	-0.100696	-0.0123539	-0.225518	-0.0963859	-0.111419	-0.0323616	-0.0323505	-0.0789667	-0.047893	-0.126213	-0.0633298	-0.0364213	-0.0753213	-0.120115	-0.0440707	-0.0767975	-0.0803276	0.0509605	-0.0397398	0.155019	0.0554134	-0.0542386	-0.115412	-0.0872287	-0.0856265	0.290516	0.164248	0.297082	0.250615		0.208837	0.334876	0.271857
AMB_RS04780	IS91 family transposase	-0.0583066	0.0867604	0.0607301	-0.014369	0.0443738	-0.0438418	-0.04482	0.0456345	-0.0143424	-0.0559192	-0.0277105	-0.111831	-0.0651536	-0.0186608	-0.0478432	0.0760876	0.00319453	0.0488952	-0.0429831	0.037796	0.0145694	-0.0655303	-0.242466	0.0334138	-0.0915275	-0.182823	-0.366978	-0.165944	-0.238581		-0.142044	-0.295111	-0.218578
AMB_RS04785	IS5/IS1182 family transposase	0.292999	0.239509	0.103796	0.32853	0.223945	0.366115	0.239545	0.382939	0.329533	0.220119	-0.150735	-0.355746	-0.095454	0.335906	-0.0845147	0.25155	0.167647	0.0216378	0.185416	0.23081	0.145955	0.290256	-0.200897	0.112468	0.0672755	-0.0318959	0.00240935	-0.139472	-0.0563195		-0.0131209	0.115749	0.0513142
AMB_RS04800	DUF2384 domain-containing protein	-0.274107	-0.2204	-0.232282	-0.0941099	-0.182264	0.115006	0.017899	0.239358	0.124088	-0.131557	-0.543295	-0.294426	-0.323093	-0.0865794	0.0156285	-0.351439	-0.140797	-0.0594715	-0.163618	-0.0876419	-0.103577	0.0229077	-0.846559	0.022091	-0.267187	0.787786	0.862344	0.994729	0.88162		0.90331	0.985244	0.944277
AMB_RS04805	hemerythrin	0.0740377	0.0298462	-0.0766195	0.0199773	-0.00893202	0.166608	0.288358	0.159983	0.204983	0.0194496	-0.113125	0.017942	-0.0252446	-0.0472568	-0.0662857	0.0425521	-0.0236634	0.151358	0.13932	0.0920495	0.127576	0.0365097	-0.423601	-0.262145	-0.216412	-0.0999542	0.0302759	-0.225949	-0.0985423		-0.104163	-0.158811	-0.131487
AMB_RS04810	hypothetical protein	0.247538	0.132364	-0.110024	-0.173472	-0.0503772	-0.0935312	0.0417761	0.174927	0.0410572	0.014769	-0.0531662	0.340207	0.100603	-0.0453532	-0.163189	-0.120198	-0.10958	0.0845324	-0.176251	-0.00582121	-0.0325132	0.0213833	-0.180943	-0.156038	-0.105199	-1.66312	-0.92735	-0.751584	-1.11402		-1.56468	-1.44769	-1.50618
AMB_RS04815	iron permease	0.105888	0.0368791	-0.0302709	-0.0244534	-0.00594839	-0.269504	-0.122638	-0.259269	-0.217137	0.890977	0.815845	0.57612	0.760981	-0.0485412	-0.00534115	-0.0180178	-0.0239667	-0.000769942	-0.0810776	-0.136419	-0.0727556	0.369537	0.319786	0.39379	0.361038	0.04124	0.0482217	0.0201611	0.0365409		0.0378584	0.00535207	0.0216052
AMB_RS04820	4Fe-4S binding protein	0.117245	-0.0420863	-0.190427	-0.226774	-0.153096	0.0404191	-0.0812196	-0.0374898	-0.0260967	0.525749	0.486807	0.507259	0.506605	-0.0303315	0.00470551	-0.0670595	-0.0308952	0.0649806	0.0133545	0.0416625	0.0399992	0.115632	0.177648	0.159657	0.150979	0.0284748	-0.00617262	-0.0958454	-0.0245144		-0.014756	0.00312524	-0.0058154
AMB_RS04825	membrane protein	0.0316549	0.0398152	0.041036	-0.0354305	0.0151402	-0.0230075	-0.0288495	0.0362097	-0.00521577	0.853952	0.666858	0.630647	0.717152	0.00451118	-0.0259301	0.0525503	0.0103771	0.0211302	0.0236289	-0.0553916	-0.00354416	0.247638	0.146277	0.352473	0.248796	-0.30702	-0.298695	-0.286292	-0.297336		-0.227951	-0.170684	-0.199318
AMB_RS04830	membrane protein	0.047421	-0.140269	0.0226375	0.00260479	-0.0383421	-0.08509	-0.0567572	0.000829688	-0.0470058	0.530175	0.602246	0.463489	0.53197	-0.114764	-0.0229011	0.0261522	-0.037171	0.0186914	-0.0569609	-0.095915	-0.0447282	0.153382	0.107757	0.121144	0.127428	0.582114	0.411531	0.473006	0.488884		0.655157	0.518517	0.586837
AMB_RS04835	carbohydrate porin	-0.0776391	-0.0461028	0.00192365	-0.0855414	-0.0432402	-0.230074	-0.0867896	-0.113852	-0.143572	1.09939	1.0118	0.781026	0.964074	0.0437926	0.0161262	0.0608112	0.0402433	0.099407	-0.0171638	0.0210059	0.0344164	0.441306	0.376503	0.374473	0.397427	0.115068	0.0918182	-0.0205786	0.0621027		0.0138591	0.00907673	0.0114679
AMB_RS04840	membrane-fusion protein	0.367751	-0.341044	-0.457441	-5.73441e-05	-0.266181	-0.18399	-0.0402315	-0.55447	-0.259564	0.171002	0.1949	0.109373	0.158425	-0.400331	0.226861	-0.404051	-0.192507	-0.0892447	-0.0506104	-0.161403	-0.100419	-0.184682	0.185862	0.0442673	0.0151491	-0.298143	-0.441455	-0.459323	-0.39964		-0.528119	-0.43784	-0.48298
AMB_RS04845	hypothetical protein	0.505858	0.144819	0.183213	0.0879307	0.138654	0.405113	0.200751	0.166402	0.257422	0.0986156	-0.432466	0.404183	0.0234442	0.0869316	-0.0830965	0.00503289	0.00295597	0.115606	0.0600342	0.21631	0.13065	0.338087	-0.165605	0.231026	0.134503	0.371651	-0.528329	-0.0581192	-0.0715989		-0.540498	-0.527917	-0.534208
AMB_RS04850	hypothetical protein	0.287189	0.513771	0.40365	0.0305247	0.315982	0.425254	0.32733	-0.0159876	0.245532	0.351094	0.31936	0.55272	0.407725	0.353801	0.167721	0.265599	0.262374	0.328754	0.431985	0.257043	0.339261	0.270893	0.979141	-0.585201	0.221611	-1.59939	-1.2806	-1.62981	-1.50326		-1.14157	-1.4567	-1.29913
AMB_RS04855	response regulator	0.0117903	0.0627709	0.0509651	0.241454	0.118397	-0.0733667	0.175359	0.0889668	0.0636531	0.156977	0.275641	-0.286446	0.0487243	0.118999	-0.0904684	0.0208979	0.0164761	0.0301003	0.209708	0.0157096	0.0851727	0.132477	0.00569081	-0.051801	0.0287889	0.350252	0.366087	0.506458	0.407599		0.342526	0.38813	0.365328
AMB_RS04860	IS110 family transposase	-0.35289	-0.0670664	-0.0780242	-0.0567532	-0.0672813	-0.301728	-0.0286813	-0.0333519	-0.121254	-0.115176	0.403966	-0.0692181	0.0731906	-0.345108	0.0238472	-0.130051	-0.150437	-0.150271	-0.241119	-0.189293	-0.193561	-0.0508917	0.08905	-0.0335869	0.00152379	-0.241548	-0.164308	-0.152367	-0.186074		-0.310473	0.0605819	-0.124945
AMB_RS04865	hypothetical protein	0.0298138	0.0529485	0.190127	-0.112391	0.0435615	-0.0823769	0.0759086	-0.31999	-0.10882	-0.296567	0.0578966	-0.633716	-0.290795	-0.306714	-0.289315	-0.545444	-0.380491	-0.199914	-0.0572388	-0.0125786	-0.0899104	-0.0227067	-0.65655	-0.689508	-0.456255	0.230612	0.209067	-0.117209	0.10749		0.18004	0.18009	0.180065
AMB_RS04870	magnetic particle protein	0.0105041	0.122368	-0.118681	0.119581	0.0410893	0.109071	-0.00207637	-0.117854	-0.00361975	-0.0241844	0.28401	-0.14096	0.039622	-0.108534	0.176025	0.149268	0.072253	0.0105098	0.078151	-0.188081	-0.0331399	0.0393423	-0.226276	-0.0120661	-0.0663334	-0.00418757	0.0098551	0.0294919	0.0117198		0.314682	0.0630615	0.188872
AMB_RS04880	hypothetical protein	0.07209	0.0814863	-0.0432821	-0.0184336	0.0065902	-0.0839359	0.126283	0.11222	0.0515222	0.156762	0.0868633	0.193028	0.145551	-0.0134556	-0.0930584	0.0493902	-0.0190412	-0.0478875	-0.101358	-0.0203169	-0.0565209	0.633715	0.207654	0.51495	0.452106	0.379435	0.362384	0.215263	0.319027		0.205016	0.207472	0.206244
AMB_RS04885	hypothetical protein	-0.21788	-0.409832	-0.436444	-0.306053	-0.384109	-0.821646	0.134539	-0.826074	-0.504394	-0.235416	-0.398508	-0.660994	-0.43164	-0.32803	-0.423619	-0.406644	-0.386098	0.0986525	-0.392214	-0.561579	-0.285047	-0.391998	0.322552	-1.15905	-0.4095	-0.356563	-0.295848	0.254997	-0.132471		-0.298469	-0.291519	-0.294994
AMB_RS04895	hypothetical protein	-0.16012	0.0727992	0.235195	0.185026	0.16434	-1.07777	-1.24687	-1.06284	-1.12916	2.33315	2.37448	2.26763	2.32509	0.0019908	-0.0899884	-0.0337755	-0.040591	-1.42082	-1.72345	-1.80134	-1.64853	2.32355	2.2452	2.55448	2.37441	-0.071575	-0.0875906	-0.111127	-0.0900974		-1.0762	-0.928394	-1.0023
AMB_RS04900	hypothetical protein	0.13906	-0.0150841	0.0289426	0.392753	0.135537	-0.85514	-0.972394	-0.889474	-0.905669	2.80215	2.59916	2.63286	2.67806	0.346419	0.0926639	0.0532046	0.164096	-1.78746	-1.92269	-1.85413	-1.85476	2.75824	2.74641	3.21708	2.90724	-0.548102	-0.811575	-0.881434	-0.747037		-1.05393	-1.33932	-1.19662
AMB_RS04910	hypothetical protein	0.228392	-0.104816	-0.337786	0.378015	-0.0215289	-0.437405	-0.359022	-0.388358	-0.394928	0.851544	1.30327	1.25598	1.13693	-0.139394	-0.0586982	0.0264872	-0.0572015	-1.03045	-0.135776	-0.687989	-0.618073	1.42356	1.3532	1.21885	1.33187	0.574137	0.0394275	0.566291	0.393285		0.0644748	0.050608	0.0575414
AMB_RS04915	DUF445 domain-containing protein	0.121439	0.0219057	-0.146768	-0.25201	-0.125624	-0.0303628	-0.218845	-0.133048	-0.127419	-0.124336	-0.393416	-0.374159	-0.297304	-0.181108	-0.156125	-0.0530359	-0.13009	-0.150736	-0.0436127	-0.118232	-0.104193	-0.145817	0.0614052	-0.0845883	-0.0563332	0.0783167	0.220444	0.093849	0.13087		0.160407	0.042367	0.101387
AMB_RS04920	MFS transporter	-0.166397	0.165011	0.083668	0.19062	0.146433	-0.568964	-0.681927	-0.886427	-0.712439	1.94636	1.77231	1.86522	1.8613	-0.00748669	0.010773	0.199393	0.0675598	-0.934927	-1.01782	-0.865045	-0.939265	1.78125	1.82573	2.1488	1.91859	-0.17303	-0.169107	-0.276699	-0.206279		-0.541506	-0.552046	-0.546776
AMB_RS04930	PDZ domain-containing protein	0.102759	0.242676	0.242825	0.213459	0.232986	-3.23964	-3.19323	-2.99517	-3.14268	3.26964	3.16371	2.97181	3.13505	0.198264	0.224513	0.177965	0.200247	-3.08557	-3.63815	-3.56728	-3.43033	3.05727	2.86882	3.43873	3.12161	-0.0985114	-0.10781	-0.181539	-0.129287		-2.49284	-2.94391	-2.71837
AMB_RS04945	hypothetical protein	-0.0214323	0.16361	0.102383	0.111326	0.125773	-2.59405	-2.50521	-2.58829	-2.56252	3.06511	3.00018	2.78478	2.95002	0.0631885	0.0805067	0.0463786	0.0633579	-2.88562	-3.22417	-3.30249	-3.13743	2.82863	2.59468	3.19487	2.87272	-0.514747	-0.506491	-0.660714	-0.560651		-1.02148	-1.08309	-1.05229
AMB_RS04950	hypothetical protein	0.151206	0.208764	0.136544	0.24424	0.196516	-3.38481	-3.27783	-2.85799	-3.17355	3.1492	3.10793	2.87799	3.04504	-0.0281687	-0.0535435	-0.148732	-0.0768148	-2.63443	-3.93195	-3.46945	-3.34527	3.00732	3.00833	3.2666	3.09408	-0.621765	-0.957676	-0.910414	-0.829951		-0.562818	-1.19691	-0.879864
AMB_RS04955	cation transporter	0.0538589	0.15411	0.103403	0.242883	0.166799	-3.20201	-3.1319	-3.016	-3.11663	3.19803	3.06696	2.87035	3.04512	0.141985	0.14479	0.113222	0.133332	-3.45816	-3.59217	-3.41035	-3.48689	2.94986	2.87402	3.27978	3.03455	-0.215458	-0.318953	-0.315411	-0.283274		-1.55517	-1.77239	-1.66378
AMB_RS04960	Na+/H+ antiporter NhaD	-0.0834985	0.0508873	0.0879922	0.0381588	0.0590128	-3.43259	-3.39354	-3.05222	-3.29278	2.98762	2.92101	2.74954	2.88605	0.0251277	-0.0497123	0.0981848	0.0245334	-3.11008	-3.85765	-3.65824	-3.54199	2.82441	2.59884	3.18284	2.86869	-0.686329	-0.383449	-0.737457	-0.602412		-2.42081	-2.73904	-2.57993
AMB_RS04965	trypsin-like serine protease	0.000943564	0.17486	0.0215765	-0.0366942	0.0532475	-3.09842	-3.06669	-3.09397	-3.08636	3.09263	2.91073	2.89367	2.96567	0.0445774	-0.177892	0.0268852	-0.0354766	-3.04048	-3.52353	-3.81435	-3.45945	2.80525	2.78725	3.29621	2.9629	-0.00344579	-0.0370588	0.00572859	-0.011592		-2.20645	-2.82301	-2.51473
AMB_RS04970	PDZ domain-containing protein	-0.316407	0.0640147	0.0772709	0.0508669	0.0640508	-3.23874	-3.21973	-3.46712	-3.30853	3.28204	2.98952	2.84002	3.03719	0.156458	0.0569427	0.0270259	0.0801421	-3.89792	-3.8184	-3.88229	-3.86621	2.93852	2.79956	3.27403	3.00404	-0.603722	-0.229358	-0.510882	-0.447988		-2.27148	-2.7178	-2.49464
AMB_RS04975	tetratricopeptide repeat protein	-0.0142539	0.0280207	-0.0136571	0.0501904	0.021518	-2.11773	-2.021	-2.2131	-2.11727	2.79295	2.51141	2.44149	2.58195	-0.206355	-0.0628024	0.0435217	-0.0752118	-2.73365	-2.57749	-2.83733	-2.71615	2.5537	2.45197	2.95518	2.65362	0.242384	0.262132	0.0640564	0.189524		-1.63107	-1.64399	-1.63753
AMB_RS04995	hypothetical protein	0.0712581	0.231319	0.298473	0.112129	0.213973	-0.867637	-1.07984	-1.23626	-1.06125	2.56908	2.59968	2.29631	2.48836	-0.0205466	0.054162	0.0202335	0.0179496	-2.35191	-1.93589	-1.99359	-2.0938	2.67246	2.52244	3.11185	2.76892	-1.26547	-1.07419	-1.27458	-1.20475		-1.61849	-1.0993	-1.35889
AMB_RS05000	hypothetical protein	-0.114367	-0.105573	0.00524568	-0.318311	-0.139546	-1.47861	-1.15224	-1.5099	-1.38025	2.40267	2.22508	2.33475	2.32083	-0.122156	-0.245993	-0.128559	-0.165569	-2.68282	-2.53888	-2.68542	-2.63571	2.41725	2.34636	2.79955	2.52105	-0.106983	-0.400516	-0.272335	-0.259945		-1.54765	-1.30616	-1.4269
AMB_RS05005	sphingosine kinase and enzyme	-0.0642051	-0.101642	-0.0912323	-0.102241	-0.0983717	-0.0661238	-0.0187284	-0.0779255	-0.0542593	-0.00509217	-0.115457	0.0329526	-0.0291988	-0.152855	-0.0378148	-0.0728562	-0.087842	-0.0610775	-0.0903217	0.0399668	-0.0371441	-0.128751	-0.587642	-0.302994	-0.339796	0.214465	0.242178	0.136749	0.197797		0.323359	0.365007	0.344183
AMB_RS05010	cation transporter	-0.317761	-0.320315	-0.00161757	-0.40236	-0.241431	0.080849	-0.661063	0.078968	-0.167082	-0.0771108	0.546281	0.142356	0.203842	0.100289	0.15089	-0.0415074	0.0698904	0.183258	0.0124861	-0.0588183	0.0456418	-0.0714183	0.364115	0.248336	0.180344	0.120562	0.315375	0.0845279	0.173488		0.219485	0.173013	0.196249
AMB_RS05015	hypothetical protein	-0.150924	-0.0359907	0.0119216	0.00687082	-0.00573273	0.0744096	0.169139	0.0545405	0.0993631	0.0385453	0.0317605	-0.169655	-0.0331164	0.0559456	0.0987105	-0.0017882	0.050956	0.084898	-0.018301	0.0407747	0.0357906	0.0252404	0.346727	0.0343696	0.135446	-0.578936	-0.407365	-0.617193	-0.534498		-0.233551	-0.36479	-0.29917
AMB_RS05020	hypothetical protein	-0.196673	-0.125461	-0.109047	0.0464427	-0.0626884	0.0555651	0.133073	-0.0264281	0.0540701	-0.237612	-0.0884906	-0.0319403	-0.119348	-0.287171	-0.0377804	-0.114957	-0.146636	-0.0219916	0.1155	-0.0929465	0.000187201	-0.216625	-0.278258	-0.223978	-0.23962	0.0379088	-0.140941	-0.0863525	-0.0631281		0.1185	-0.00928929	0.0546055
AMB_RS05025	hypothetical protein	0.251698	0.0143933	0.220939	0.11389	0.116407	0.138899	-0.0313322	0.198357	0.101975	-0.138175	0.358985	-0.016379	0.0681435	-0.172326	-0.0429734	0.162924	-0.0174587	0.00346363	0.0259677	0.26275	0.0973937	0.456943	0.492928	0.204875	0.384915	0.693233	0.468387	0.616578	0.592733		0.544395	0.629419	0.586907
AMB_RS05035	hypothetical protein	0.321385	-0.0319214	-0.125493	-0.230614	-0.129343	-0.0369731	-0.0524976	0.0834118	-0.00201963	0.0607704	-0.159769	0.00489743	-0.0313672	-0.0107651	-0.0237141	0.194793	0.0534378	-0.0255191	0.101126	-0.219428	-0.0479403	0.0103213	-0.251719	0.152304	-0.0296978	0.168709	0.0575553	-0.0566827	0.0565272		0.161384	-0.0210915	0.0701464
AMB_RS05040	hypothetical protein	0.178052	-0.243631	-0.239603	-0.13113	-0.204788	-0.17201	0.0887462	-0.0677262	-0.0503301	-0.375302	-0.089759	-0.0649468	-0.176669	-0.242804	-0.132149	-0.0102933	-0.128415	-0.110359	-0.224869	-0.0488886	-0.128039	-0.178465	-0.0132203	-0.152756	-0.114814	0.328624	0.28302	0.401489	0.337711		0.462904	0.34731	0.405107
AMB_RS05045	hemerythrin	-0.180456	0.0399271	-0.0803455	0.0514331	0.00367157	-0.0377552	-0.0242048	-0.0554918	-0.0391506	-0.0757819	-0.342419	-0.166054	-0.194752	-0.00248083	-0.0647659	-0.0731316	-0.0467928	-0.171541	-0.0751074	-0.0317008	-0.0927829	-0.086366	0.378905	0.215512	0.16935	0.127266	-0.00813452	0.0299362	0.0496892		-0.173374	0.157847	-0.00776327
AMB_RS05080	response regulator	-0.138602	-0.187631	-0.22629	-0.252031	-0.221984	0.0184956	-0.0400788	0.0703141	0.0162436	-0.21679	-0.0389179	-0.0949905	-0.116899	0.0404151	-0.0165918	-0.163484	-0.0465535	-0.292776	-0.159165	0.0138167	-0.146041	-0.303409	-0.297677	-0.187473	-0.262853	-0.0486016	-0.12445	0.0798413	-0.03107		0.0149907	0.11363	0.0643104
AMB_RS05085	hemerythrin	-0.269816	-0.307569	0.0333443	-0.478058	-0.250761	0.0923962	0.103489	0.109605	0.10183	-1.0172	-0.525661	-0.207145	-0.583337	-0.311795	-0.612446	-0.748283	-0.557508	-0.150789	-0.320241	-0.120218	-0.197082	-0.67952	-0.237933	0.819429	-0.0326748	0.32021	0.219432	0.522429	0.354024		0.26572	0.229971	0.247845
AMB_RS05090	hypothetical protein	-0.0483884	-0.397848	-0.451994	-0.270438	-0.373426	0.141501	0.254252	0.149415	0.181723	-0.512139	-0.775724	-0.663454	-0.650439	-0.547909	-0.291321	-0.289281	-0.37617	0.0407106	-0.453758	0.0685892	-0.114819	-0.365765	-0.658159	-0.285213	-0.436379	-0.0449252	0.457238	0.473167	0.29516		0.761247	0.451811	0.606529
AMB_RS05095	hemerythrin	-0.180424	-0.173711	-0.472451	-0.330441	-0.325534	0.15463	0.225237	0.126861	0.168909	-0.464009	-0.386061	-0.599718	-0.483262	-0.376437	-0.498998	-0.276015	-0.383817	-0.0149817	-0.211982	-0.0582654	-0.0950763	-0.617982	-0.73055	-0.451896	-0.600143	0.241145	0.534678	0.399882	0.391902		0.884212	0.575163	0.729688
AMB_RS05100	chemotaxis protein	-0.400902	0.140153	-0.177795	0.0104455	-0.00906529	-0.026752	0.096167	-0.0313219	0.0126977	0.153582	0.199851	0.0740556	0.142496	-0.22428	-0.281062	-0.27737	-0.260904	-0.0659761	0.0506819	-0.14912	-0.0548047	-0.0615766	-0.785964	-0.0502164	-0.299252	-0.274506	-0.339825	-0.421344	-0.345225		-0.369679	-0.218374	-0.294026
AMB_RS05105	PAS domain S-box protein	-0.652856	-0.146113	-0.142634	-0.430233	-0.23966	-0.247091	-0.464172	-0.136485	-0.282583	-0.291153	-0.0534215	-0.543859	-0.296145	-0.590275	-0.519772	-0.0211183	-0.377055	-0.150998	-0.172698	-0.519389	-0.281028	-0.269742	0.265266	0.159711	0.0517448	0.878186	0.799074	0.985635	0.887632		0.887776	0.823344	0.85556
AMB_RS05110	chemotaxis protein CheY	0.0625826	-0.147326	-0.140429	-0.0393164	-0.109024	0.0351897	0.219441	0.169808	0.14148	-0.206579	-0.185416	-0.0476484	-0.146548	-0.193912	-0.141795	0.00808445	-0.109207	-0.0458999	0.180342	0.0433549	0.0592657	-0.251972	-0.00783206	-0.370203	-0.210002	-0.0801651	0.0151147	-0.0445334	-0.0365279		-0.00963068	-0.0574951	-0.0335629
AMB_RS05115	hypothetical protein	-0.459471	0.0574794	0.0305508	-0.0328348	0.0183984	0.361993	0.395744	0.366527	0.374754	-0.340259	-0.227965	-0.378751	-0.315658	-0.0308844	0.20678	0.130548	0.102148	0.0202004	0.129918	-0.0271014	0.0410056	-0.175437	-1.14267	0.159863	-0.386081	0.663122	0.646603	0.516685	0.608804		0.686297	0.471648	0.578972
AMB_RS05120	hypothetical protein	0.0277532	-0.0638261	-0.0987566	-0.0535523	-0.072045	0.163579	0.0637179	0.105532	0.110943	-0.129835	-0.258901	0.0420978	-0.115546	-0.0456727	-0.0681327	-0.107289	-0.073698	0.12748	0.113576	0.166442	0.135833	-0.0255103	-0.427642	-0.00771448	-0.153622	0.0404527	0.131519	0.263288	0.145086		0.139934	0.237536	0.188735
AMB_RS05135	hypothetical protein	-0.407768	-0.127708	-0.155458	0.102442	-0.0602413	0.0298194	0.282692	0.0060038	0.106172	0.196812	0.0834092	-0.378473	-0.0327506	-0.168283	0.234187	-0.024626	0.0137595	0.173893	0.247508	0.106086	0.175829	-0.0369141	-0.41938	-0.0832415	-0.179845	0.238201	-0.0689065	0.140648	0.103314		0.14478	0.283315	0.214047
AMB_RS05140	PDZ domain-containing protein	-0.291782	-0.00104299	-0.0675033	0.101816	0.0110898	0.084185	0.0969582	0.0649889	0.082044	0.553475	0.255899	0.489023	0.432799	0.0397991	0.172866	-0.0587026	0.0513208	-0.00144762	0.177697	0.262751	0.146334	0.389135	0.668376	0.448615	0.502042	0.0773547	0.0796658	-0.0393743	0.0392154		-0.17983	-0.140158	-0.159994
AMB_RS05145	hypothetical protein	0.201939	-0.00159479	0.127537	0.201977	0.109306	0.10496	0.0757448	0.00778855	0.0628311	0.231331	0.244679	0.253156	0.243055	0.0252679	0.182555	0.185147	0.13099	0.320493	0.184193	0.104267	0.202985	0.460109	0.439822	0.0675977	0.32251	0.219621	-0.474295	0.014909	-0.0799217		-0.287425	-0.420195	-0.35381
AMB_RS05170	hypothetical protein	-0.481312	0.138018	0.331244	0.160743	0.210002	0.407395	0.88437	0.168851	0.486872	-0.12532	-0.725733	0.483582	-0.12249	0.402774	0.20341	0.0559039	0.220696	0.620456	0.148614	0.593194	0.454088	0.334571	0.333036	0.143799	0.270469	-1.62551	-0.576055	-1.17187	-1.12448		-1.49719	-0.53762	-1.0174
AMB_RS05175	transcriptional repressor	0.939673	-0.155878	-0.327891	-0.342436	-0.275402	-0.189385	0.00450877	-0.151384	-0.112087	-0.0572028	-0.323865	-0.459971	-0.280346	0.129449	-0.0115381	-0.00494651	0.0376548	-0.381095	-0.000772639	0.123354	-0.0861711	-0.698438	0.165899	-0.143145	-0.225228	-1.23764	-1.10772	-0.855826	-1.06706		-1.14479	-1.06562	-1.10521
AMB_RS05180	MerR family DNA-binding transcriptional regulator	0.351509	0.414377	-0.0136122	0.734628	0.378464	0.283846	0.163689	0.536507	0.328014	-0.303955	0.311618	0.384352	0.130672	0.111428	0.641543	0.177026	0.309999	0.210182	0.288175	0.421737	0.306698	0.387915	0.38057	0.0738994	0.280795	0.232737	0.50749	0.180539	0.306922		0.278018	0.206424	0.242221
AMB_RS05185	heavy metal translocating P-type ATPase	-0.147809	-0.0690599	0.0205442	0.0356326	-0.00429438	0.0270091	0.235008	0.0775945	0.113204	0.117494	0.0854958	0.0662583	0.0897495	-0.0198089	-0.0858768	-0.125538	-0.0770746	0.00738242	0.0338048	0.0609217	0.0340363	0.0413455	0.111573	-0.271817	-0.0396327	0.0127254	-0.0106334	-0.0522377	-0.0167152		0.172195	0.169755	0.170975
AMB_RS05190	cation transporter	0.0830391	0.0383085	-0.0196202	-0.0589798	-0.0134305	0.0525163	0.0444013	0.0976539	0.0648571	0.0166341	-0.0882099	0.0458034	-0.0085908	0.0325502	-0.122644	0.027716	-0.0207927	0.170316	0.101957	0.11547	0.129248	-0.0310846	-0.0508883	-0.0233036	-0.0350922	-0.707837	-0.680971	-0.72897	-0.705926		-0.463323	-0.450225	-0.456774
AMB_RS05195	YnfA family protein	0.26527	-0.0184723	0.226513	0.0720035	0.0933482	0.0704716	0.148792	0.40333	0.207531	0.0535016	0.130757	0.194922	0.126393	0.199509	0.322332	0.280061	0.2673	0.175242	-0.0881144	0.103853	0.06366	0.286464	0.299614	-0.155474	0.143535	-0.600731	-0.485911	-0.584348	-0.556997		-0.597541	-0.392751	-0.495146
AMB_RS05200	cell division protein FtsZ	0.204264	-0.0925565	0.192624	0.084847	0.0616381	0.0233378	-0.0560784	0.133531	0.0335969	-0.140751	-0.301434	0.271519	-0.0568886	-0.0871303	0.142488	0.00397553	0.0197778	-0.130231	0.118465	0.312201	0.100145	-0.368647	-0.245933	0.0775122	-0.179023	0.192427	0.12685	0.471911	0.263729		-0.259528	0.136015	-0.0617562
AMB_RS05205	MFS transporter	-0.0534507	0.0454474	-0.0026687	0.0476308	0.0301365	-0.30463	-0.271417	-0.243441	-0.273163	1.38129	1.28768	1.26669	1.31189	-0.0494593	-0.0300091	0.0346485	-0.01494	-0.166015	-0.301196	-0.379165	-0.282125	1.24246	1.33385	1.43299	1.33643	0.229988	-0.0660928	0.151181	0.105025		0.217163	0.00084815	0.109006
AMB_RS05210	hypothetical protein	-0.181637	0.122161	0.0860093	0.0762565	0.094809	-0.247191	-0.382363	-0.190338	-0.273298	1.47578	1.46727	1.25487	1.39931	0.00983212	0.172733	0.13478	0.105782	-0.0697219	-0.189806	-0.105774	-0.121768	1.34378	1.3491	1.53656	1.40981	-0.25859	-0.438572	-0.285229	-0.327464		0.0357213	-0.271214	-0.117747
AMB_RS05215	methyl-accepting chemotaxis protein	-0.0767681	0.518299	0.82036	0.381014	0.573224	1.02762	0.52465	0.239397	0.597222	0.537669	1.11601	0.500552	0.718078	0.862946	1.04316	0.235919	0.714008	0.518647	0.736686	0.460374	0.571902	0.697643	1.03909	0.300364	0.679034	-1.22915	-1.51437	-1.63742	-1.46032		-1.56363	-1.46433	-1.51398
AMB_RS05220	hypothetical protein	-0.42745	0.838351	0.0718346	0.458897	0.456361	0.841555	0.362155	0.547854	0.583855	0.060139	0.313492	-0.142721	0.0769699	0.568899	0.306529	0.280677	0.385368	0.237199	0.429543	0.333169	0.333303	0.581606	0.646554	0.412698	0.546953	-1.06407	-0.947328	-1.03374	-1.01504		-0.959159	0.399325	-0.279917
AMB_RS05225	hypothetical protein	-0.151997	0.134547	0.00434984	0.0500466	0.0629811	-0.0241333	-0.0208407	-0.0119369	-0.0189703	0.0699805	0.0479545	0.163174	0.093703	0.238183	0.129131	-0.110124	0.0857301	0.220859	-0.0857333	0.156566	0.0972304	-0.0263393	0.0895599	-0.110063	-0.0156143	-0.344329	-0.156291	-0.19069	-0.230436		-0.206705	-0.0488985	-0.127802
AMB_RS05230	protein kinase family protein	-0.288731	0.21949	0.10637	-0.12512	0.0669133	-0.0255144	0.0610624	-0.203769	-0.0560736	0.0822711	0.192733	0.0778243	0.11761	-0.154024	-0.084474	0.0972677	-0.0470768	-0.105726	-0.115054	-0.272982	-0.164587	0.0504103	0.134535	0.000719203	0.0618882	-0.011979	-0.0021241	0.160764	0.0488871		0.0638004	0.397763	0.230782
AMB_RS05235	hypothetical protein	-0.276303	-0.507289	-0.140837	0.304492	-0.114545	-0.493698	-0.168257	0.101975	-0.18666	0.194513	0.326473	0.202778	0.241255	-0.000621271	0.131434	0.113102	0.081305	-0.38024	-0.188568	-0.610855	-0.393221	0.776324	1.27047	1.20626	1.08435	-2.15222	-1.79792	-2.15057	-2.03357		-3.05563	-1.51149	-2.28356
AMB_RS05240	ferrous iron transport protein A	0.0823627	0.125611	0.207473	0.177963	0.170349	0.215011	0.152479	-0.0289574	0.112844	1.02413	1.17157	1.16249	1.1194	0.115917	0.2537	0.222467	0.197362	-0.39298	-0.377486	-0.475434	-0.4153	2.02196	1.90114	2.20952	2.04421	0.204277	0.363054	0.408791	0.325374		0.0420219	0.0604527	0.0512373
AMB_RS05245	ferrous iron transport protein B	0.139815	-0.0294142	0.0994962	-0.00251649	0.0225219	0.00443834	0.124715	-0.136939	-0.002595	0.952467	0.986328	0.912896	0.950564	-0.0347856	-0.0431243	0.0773751	-0.000178262	-0.468104	-0.527475	-0.643829	-0.54647	1.81781	1.88302	2.06045	1.92043	-0.0373265	-0.00903243	0.0630283	0.00555645		-0.16358	-0.13813	-0.150855
AMB_RS05250	hypothetical protein	0.397813	-0.311168	-0.180905	-0.0868991	-0.192991	0.0798501	-0.0443353	-0.00728205	0.00941091	-0.348382	-0.314201	-0.167148	-0.276577	-0.34364	-0.194188	-0.0886369	-0.208822	-0.0386298	0.0905402	0.0674354	0.039782	-0.187835	-0.583933	-0.114703	-0.29549	0.494188	0.496857	0.400512	0.463852		0.588004	0.328527	0.458265
AMB_RS05260	hypothetical protein	0.203667	-0.0125042	-0.103953	-0.189206	-0.101888	0.029832	-0.0990142	-0.0204041	-0.0298621	-0.0779478	-0.0729855	-0.0309039	-0.0606124	-0.0667049	-0.0570395	-0.0671253	-0.0636233	-0.114749	-0.211408	-0.143708	-0.156622	0.0981354	0.29919	-0.0322728	0.121684	-0.486852	-0.596998	-0.458021	-0.513957		-0.51533	-0.417892	-0.466611
AMB_RS05265	serine/threonine protein kinase	0.0363815	0.0731661	0.0810907	0.0762717	0.0768428	0.125582	-0.0109701	0.0813217	0.0653112	0.0982921	0.268939	0.0355329	0.134255	0.125597	0.0820047	0.0614535	0.0896849	0.116195	0.00774022	-0.0283442	0.0318637	0.0183576	0.0564728	-0.0299892	0.014947	-0.515311	-0.516451	-0.533774	-0.521845		-0.906306	-0.98111	-0.943708
AMB_RS05270	HEAT repeat domain-containing protein	0.112738	-0.0643078	-0.144737	-0.0330292	-0.0806914	0.0905554	-0.0294035	-0.0537176	0.00247814	-0.0980133	0.0457921	0.136466	0.0280817	-0.0889066	0.0387187	0.12363	0.0244807	-0.154698	-0.0158344	-0.00266084	-0.0577311	-0.0386064	-0.128371	0.00687714	-0.0533666	0.048133	0.17888	0.180587	0.135867		0.21924	0.150976	0.185108
AMB_RS05275	IS3 family transposase	-0.0306902	0.239065	0.12458	0.00207574	0.121907	0.0475777	-0.0595962	-0.0843636	-0.0321273	0.135339	-0.116876	0.0938152	0.037426	0.159371	-0.0836724	0.0973237	0.0576742	0.0142335	0.00505923	0.025863	0.0150519	0.0473171	-0.10589	0.251632	0.0643531	0.297676	0.236276	0.263569	0.26584		0.0870019	0.0205484	0.0537752
AMB_RS05290	ATP-dependent Zn protease	0.140013	-0.0767263	0.0560142	0.0394966	0.00626148	0.0807039	0.057613	-0.0370994	0.0337391	-0.0064638	0.140568	0.0620002	0.0653681	-0.00716727	-0.066206	0.082604	0.00307691	0.133046	0.0889246	0.130105	0.117358	-0.0982265	0.0866029	-0.12736	-0.046328	-0.332608	-0.402642	-0.216091	-0.317114		-0.4207	-0.290668	-0.355684
AMB_RS05295	hypothetical protein	0.190421	0.124993	0.00798464	0.149266	0.0940815	0.151798	0.174923	0.148224	0.158315	-0.167511	0.0744579	0.0374571	-0.018532	-0.080725	-0.0276451	0.183448	0.0250259	0.0370697	0.233773	0.0378658	0.102903	-0.219505	-0.503331	-0.181378	-0.301405	-0.273867	-0.274902	-0.252068	-0.266946		-0.283057	-0.0574926	-0.170275
AMB_RS05300	hypothetical protein	0.0990197	-0.152626	-0.14236	0.0872591	-0.0692424	0.142763	0.236146	0.107485	0.162132	-0.190578	-0.0919629	-0.00903633	-0.0971924	-0.189792	-0.182808	-0.0251507	-0.132583	0.0311972	0.0775926	0.03724	0.0486766	0.00332582	-0.512611	-0.120671	-0.209985	0.535477	0.52208	0.714959	0.590839		0.483231	0.435279	0.459255
AMB_RS05320	IS3 family transposase	-0.154338	-0.2765	-0.05679	-0.219235	-0.184175	-0.0496265	-0.0776332	-0.0855033	-0.070921	0.187437	-0.0707509	-0.152244	-0.0118526	-0.0112407	-0.218877	-0.127116	-0.119078	0.160224	-0.231745	-0.0398292	-0.0371165	0.162734	-0.2283	0.02976	-0.0119355	0.0880084	0.257577	0.105035	0.150207		0.0285212	0.150171	0.089346
AMB_RS05325	chemotaxis protein CheY	0.0601407	-0.0363048	-0.00423923	-0.0542541	-0.0315994	0.0609959	0.0262822	0.0587158	0.0486646	-0.0662502	-0.0824108	-0.00951153	-0.0527242	-0.0126566	0.0533634	-0.028909	0.00393263	0.0128704	0.0473174	0.0503596	0.0368492	0.0192051	-0.115215	-0.133872	-0.0766273	-0.212239	-0.252923	-0.203278	-0.222813		-0.268492	-0.174762	-0.221627
AMB_RS05335	response regulator	0.0448221	-0.0363618	0.0765178	0.0494281	0.0298614	0.276253	0.100796	0.183406	0.186818	0.0796829	-0.00831181	0.00747938	0.0262835	0.0427975	0.0560981	0.0854319	0.0614425	0.0331459	0.203366	0.0549105	0.0971409	0.0621888	-0.290892	0.00295197	-0.0752504	-0.256399	-0.0581474	-0.0080247	-0.107524		0.258431	-0.0442502	0.10709
AMB_RS05350	hypothetical protein	0.196453	-0.846223	0.0449773	-0.0342546	-0.2785	-0.46971	-0.134774	-0.186916	-0.2638	0.241849	0.324094	-0.336574	0.0764561	-0.681702	0.364397	-0.900937	-0.406081	-0.211959	-0.486751	-0.985025	-0.561245	-0.177654	-0.708987	-0.129654	-0.338765	-0.200973	-1.4644	-1.18482	-0.950066		-0.681263	-1.40279	-1.04203
AMB_RS05355	response regulator receiver modulated metal-depenent phosphohydrolase	-0.1188	-0.0786822	-0.207492	-0.274928	-0.187034	-0.279022	-0.533322	0.00130171	-0.270347	0.0012473	-0.0489958	-0.0980406	-0.0485964	-0.275215	0.0734781	0.011534	-0.0634011	-0.244678	-0.0849135	0.0151579	-0.104811	0.0678535	-0.0116473	-0.0150994	0.0137023	-0.142797	-0.430151	-0.405496	-0.326148		-0.0635786	-0.154284	-0.108931
AMB_RS05360	ABC-type phosphate/phosphonate transport system	-0.0456961	0.060346	-0.0226419	-0.028159	0.00318173	0.0780595	-0.125983	-0.105102	-0.0510085	-0.0310081	0.0342843	-0.00958759	-0.0021038	-0.00691212	0.0260426	-0.0127709	0.00211986	-0.127643	-0.0695232	-0.18678	-0.127982	-0.130883	-0.140846	-0.114068	-0.128599	0.142742	0.0592672	-0.0166565	0.0617841		-0.00479587	-0.034909	-0.0198524
AMB_RS05370	hypothetical protein	0.425744	0.0215551	-0.397655	-0.193321	-0.189807	-0.162925	-0.166379	-0.147773	-0.159026	0.277582	0.330836	0.109415	0.239277	-0.250917	0.188271	-0.104072	-0.0555727	-0.148406	-0.157858	-0.159795	-0.155353	0.340643	0.18081	0.382983	0.301479	0.539377	0.518512	0.538681	0.53219		0.604354	0.611501	0.607928
AMB_RS05375	helix-turn-helix domain-containing protein	0.156672	-0.0596463	-0.0840703	-0.0507431	-0.0648199	-0.0605405	-0.00590902	0.00123641	-0.0217377	-0.202445	-0.0846271	-0.0988113	-0.128628	-0.0166129	-0.0248221	-0.0950335	-0.0454895	-0.00126879	-0.0962948	-0.0143287	-0.0372974	-0.212333	-0.884825	-0.249256	-0.448805	0.0347566	0.038715	0.0395382	0.03767		0.0290187	0.112383	0.0707008
AMB_RS05400	fumarate reductase/succinate dehydrogenase flavoprotein subunit	-0.0123026	-0.0610755	-0.0475901	0.0471877	-0.0204926	-0.0378778	-0.0614574	-0.000478961	-0.0332714	0.011208	0.10575	0.0612177	0.059392	0.0357163	0.0924624	-0.0514606	0.0255727	0.0878278	0.0431372	-0.00791313	0.0410173	-0.0808989	-0.046245	0.0151392	-0.0373349	0.402719	0.070336	0.149136	0.207397		0.277526	0.0875193	0.182523
AMB_RS05410	HEAT repeat-containing protein	0.134774	0.464624	0.315069	0.404074	0.394589	-0.250952	0.180923	0.333362	0.0877779	0.402965	-0.313927	-0.0452487	0.0145967	0.0265762	0.377358	0.0790575	0.160997	-0.0255191	0.187115	0.70558	0.289059	0.376651	0.99825	0.44165	0.605517	0.548381	0.416063	0.418099	0.460847		0.522009	0.389499	0.455754
AMB_RS05415	4Fe-4S binding protein	0.0136317	-0.00447994	0.154435	0.141605	0.0971866	0.281637	0.0801127	0.0733246	0.145025	0.0600365	0.31579	0.18418	0.186669	0.0826298	-0.00941063	0.132025	0.0684147	0.0406373	0.223678	-0.0259308	0.0794615	-0.000646191	-0.0431285	0.153464	0.036563	-0.225431	-0.206865	-0.346224	-0.259507		-0.261253	-0.240528	-0.250891
AMB_RS05420	ferredoxin	-0.0875354	0.294662	-0.00781219	0.164329	0.150393	0.179088	0.0301543	-0.0678666	0.0471252	0.227984	0.273395	0.153709	0.218363	0.0647495	-0.134876	0.0574613	-0.00422164	-0.183691	-0.0806689	0.115012	-0.0497826	0.411456	-0.0680307	0.325925	0.223117	-0.860912	-0.696137	-0.849036	-0.802028		-0.445959	-0.59702	-0.52149
AMB_RS05435	ABC transporter permease	0.327917	-0.910322	-0.983695	-0.548181	-0.814066	-0.820879	-1.13628	-0.607057	-0.854739	-0.323053	-0.436873	-0.410943	-0.39029	-1.23949	-0.565548	-1.07754	-0.960859	-0.820552	-0.672639	-0.584686	-0.692626	-0.891515	1.05448	-1.72431	-0.520446	-1.44788	-1.57993	-1.52679	-1.5182		-1.08898	-1.93686	-1.51292
AMB_RS05440	hypothetical protein	0.109235	-0.0182625	-0.0557601	-0.0194787	-0.0311671	-0.116128	-0.159567	-0.0575227	-0.111073	-0.100359	-0.19102	-0.115128	-0.135502	-0.0999423	-0.0490467	0.000130774	-0.0496194	-0.16395	0.0958784	-0.0256831	-0.0312515	-0.027964	-0.343549	-0.122909	-0.164807	0.0381427	-0.0217933	-0.0297383	-0.00446298		-0.0275626	0.00915383	-0.00920437
AMB_RS05445	MBOAT family protein	-0.150985	0.0334251	-0.0386303	0.0129126	0.00256911	0.0067047	-0.0971289	0.0234623	-0.0223207	0.168967	0.0910487	0.0549161	0.104977	0.125568	0.0605605	0.129602	0.105244	-0.0897583	0.0873562	0.0304037	0.00933387	0.102593	-0.05186	0.172471	0.0744014	0.0726131	0.0748985	0.0948717	0.0807944		-0.285385	-0.159858	-0.222621
AMB_RS05455	glycosyltransferase family 2 protein	-0.0729039	0.11626	-0.102981	0.0491307	0.0208031	0.0185562	-0.0541563	-0.0566091	-0.0307364	-0.0378868	-0.237291	-0.0717181	-0.115632	0.00786595	0.174963	0.291231	0.15802	0.0624787	0.199254	0.161577	0.141103	-0.00996346	-0.11248	-0.0918959	-0.0714463	0.316762	0.322843	0.207277	0.282294		0.191942	0.353922	0.272932
AMB_RS05465	nucleoside-diphosphate sugar epimerase	0.0207988	0.164932	0.23996	0.220535	0.208476	0.189795	-0.0269434	0.112081	0.0916442	0.0681342	0.396523	0.226621	0.230426	0.254739	0.226022	0.213009	0.231257	0.302193	0.284872	0.378431	0.321832	0.342134	0.384226	0.0996336	0.275331	-0.249887	-0.0398077	-0.00739699	-0.0990307		-0.128896	0.194773	0.0329384
AMB_RS05470	polysaccharide ABC transporter	-0.287943	-0.255709	-0.145463	0.121548	-0.0932083	-0.0450538	0.155804	-0.186608	-0.0252857	-0.169418	-0.416318	-0.0781905	-0.221309	-0.26409	-0.227178	-0.227932	-0.239733	-0.463482	-0.0817542	-0.148143	-0.231126	-0.0146059	-0.170773	-0.464364	-0.216581	-2.51528	-2.12927	-1.9052	-2.18325		-2.33964	-3.22066	-2.78015
AMB_RS05475	hypothetical protein	0.0298787	0.125666	0.297149	0.238448	0.220421	0.139562	0.261392	0.0511991	0.150717	-0.109332	0.148673	0.204138	0.0811601	0.356681	0.378607	0.38128	0.372189	-0.114481	0.415286	0.132913	0.144573	0.127197	-0.358265	-0.077995	-0.103021	-0.759225	-0.464515	-0.816547	-0.680096		-0.542277	-0.733319	-0.637798
AMB_RS05480	DegT/DnrJ/EryC1/StrS family aminotransferase	-0.219911	-0.263924	-0.161926	-0.21985	-0.215234	0.0360662	-0.0854843	-0.0706964	-0.0400382	0.0121221	-0.0917028	0.0076182	-0.0239875	-0.0598196	-0.0376386	-0.0516677	-0.0497086	-0.0080966	-0.106494	-0.114278	-0.0762893	0.151737	-0.125931	-0.0532204	-0.00913814	0.402207	0.115684	0.29494	0.270944		0.22859	0.342557	0.285574
AMB_RS05485	kinase	0.0429172	-0.599119	-0.484622	-0.615741	-0.566494	0.0798882	-0.143534	-0.156717	-0.0734542	0.15047	0.118684	0.213365	0.160839	-0.0834482	-0.00707084	-0.169161	-0.08656	-0.211659	-0.46816	-0.189242	-0.289687	0.143022	0.59173	0.140401	0.291718	-1.07821	-0.89267	-0.923853	-0.964912		-0.654086	-0.726728	-0.690407
AMB_RS05490	glycosyltransferase family 2 protein	0.116102	0.133643	3.02118e-05	0.233703	0.122459	-0.0789394	0.0672469	0.180017	0.0561084	0.0470113	-0.0487497	-0.140706	-0.0474816	0.204909	0.179967	0.127629	0.170835	0.111296	0.181014	0.141764	0.144691	0.0564441	0.24598	-0.0120625	0.0967873	-0.0422288	0.0500965	-0.12969	-0.0406074		0.0513512	0.153442	0.102397
AMB_RS05495	hypothetical protein	0.0211692	-0.604278	-0.659551	-0.52715	-0.596993	-0.37077	-0.293211	-0.267411	-0.310464	-0.129946	-0.16488	-0.286674	-0.193834	-0.256765	-0.335905	-0.474302	-0.355657	-0.432566	-0.507838	-0.436596	-0.459	-0.316065	-0.248573	-0.487143	-0.350594	-0.262412	-0.290249	-0.269445	-0.274036		0.046809	-0.101815	-0.0275031
AMB_RS05500	GDP-mannose 4,6 dehydratase	-0.181935	-0.569697	-0.226097	-0.191198	-0.328997	-0.0513453	-0.00370261	-0.00738155	-0.0208098	-0.244904	-0.687498	-0.436848	-0.456417	-0.581555	-0.209806	-0.322286	-0.371215	-0.507544	-0.097994	-0.172155	-0.259231	-0.630199	-0.750354	-0.153722	-0.511425	-0.609669	-0.477124	-0.473206	-0.52		0.215221	0.167153	0.191187
AMB_RS05505	GDP-mannose 4,6-dehydratase	-0.374795	-0.320023	-0.361576	-0.207875	-0.296491	-0.0501306	-0.209676	-0.269861	-0.176556	-0.241784	0.216451	-0.483509	-0.169614	-0.181877	0.0502373	-0.198007	-0.109882	-0.360966	-0.0682097	-0.231024	-0.220067	-0.931176	-1.30357	-0.91128	-1.04867	-0.684992	-0.521678	-0.95017	-0.718947		-0.426085	-0.278589	-0.352337
AMB_RS05510	glycosyltransferase	-0.257813	-0.109044	-0.258385	-0.114641	-0.16069	0.0962327	-0.0246768	0.171603	0.0810531	-0.541975	-0.0934912	-0.145538	-0.260335	-0.187039	-0.00092476	0.0415192	-0.0488148	0.0553785	-0.0955541	-0.0716422	-0.0372726	-0.386795	-0.914793	-0.78849	-0.696693	-0.650595	-0.645164	-0.718724	-0.671494		-0.425127	-0.294398	-0.359762
AMB_RS05530	glycosyltransferase	0.230063	-0.995793	-1.22573	-1.16594	-1.12916	-0.424645	-0.299164	-0.318633	-0.347481	-0.123087	-0.23819	0.137823	-0.0744846	-0.210429	-0.805314	-0.711773	-0.575839	-0.258207	-0.602159	-0.523789	-0.461385	-0.180026	-0.571926	-0.124581	-0.292178	-1.51409	-1.83522	-1.34126	-1.56352		-1.38485	-1.36861	-1.37673
AMB_RS05540	autotransporter domain-containing protein	-0.0129291	0.0818177	0.00332513	0.163045	0.0827292	0.261195	0.25407	0.223769	0.246345	0.00302175	0.110009	0.104417	0.0724824	0.015832	0.183289	0.212575	0.137232	0.0852554	0.347067	0.24308	0.225134	-0.162567	0.336642	-0.282496	-0.0361404	-0.0833537	0.0211679	-0.530384	-0.197523		0.0330292	-0.0742045	-0.0205876
AMB_RS05545	hypothetical protein	0.0526532	0.0116652	-0.00896343	0.0178539	0.00685188	-0.00111333	0.0912925	0.117873	0.0693506	-0.0652302	-0.0559221	-0.00249134	-0.0412146	-0.0026227	0.153123	0.113528	0.0880094	0.0634931	0.209027	0.0760682	0.116196	-0.207631	-0.0504073	-0.119585	-0.125875	-0.000108604	0.0632345	-0.0104566	0.0175564		0.0900448	0.111978	0.101011
AMB_RS05550	hypothetical protein	-0.13288	0.0775661	-0.119233	-0.021938	-0.0212015	-0.225204	-0.281833	-0.148767	-0.218602	0.226336	0.238896	0.168982	0.211404	-0.098711	-0.14765	-0.090869	-0.11241	-0.21305	-0.340235	-0.235151	-0.262812	0.073856	0.694492	0.169059	0.312469	-0.320752	-0.227746	0.0270626	-0.173812		0.192443	0.0427987	0.117621
AMB_RS05555	ABC transporter ATP-binding protein	-0.246932	-0.172245	-0.110926	0.0373034	-0.0819558	-0.158371	-0.164829	-0.11429	-0.14583	-0.148051	0.0478952	-0.254107	-0.118088	-0.20875	-0.0789892	-0.108251	-0.131997	0.117829	-0.168543	-0.204709	-0.0851411	-0.181562	0.524989	-0.142622	0.066935	0.231642	0.292547	0.0457259	0.189971		0.199392	0.10962	0.154506
AMB_RS05560	hypothetical protein	0.0389168	-0.20152	-0.180165	0.0324283	-0.116419	-0.105514	-0.0970369	-0.166192	-0.122914	-0.318223	0.0693701	-0.11076	-0.119871	0.0400593	-0.145696	0.108683	0.00101568	-0.114371	-0.37573	0.173334	-0.105589	0.282388	-1.08485	0.90146	0.0329988	-1.1607	-1.6527	-2.12637	-1.64659		-1.38394	-1.59987	-1.4919
AMB_RS05565	DUF839 domain-containing protein	-0.205209	0.0364755	0.100165	0.0676325	0.068091	0.0256797	0.0440297	0.00692181	0.0255437	0.00146975	0.0155989	0.0774638	0.0315108	0.189623	0.0907466	0.103971	0.128113	0.0584515	0.190791	0.0761036	0.108449	0.164738	0.109331	0.109402	0.127824	0.0279902	-0.0804103	0.029509	-0.00763704		-0.138393	0.248234	0.0549205
AMB_RS05570	magnesium and cobalt transport protein CorA	-0.151297	-0.129954	-0.123555	0.168479	-0.0283434	-0.161878	0.0163266	0.0581268	-0.0291415	0.0350867	-0.0753433	-0.0703599	-0.0368722	0.0490619	0.0736357	0.0571837	0.0599604	0.0564301	-0.216072	0.0730685	-0.0288579	-0.00552233	0.181554	0.049603	0.0752117	0.584988	0.663382	0.599498	0.615956		0.558934	0.547822	0.553378
AMB_RS05585	hypothetical protein	-0.0123489	0.154313	0.123679	-0.172017	0.035325	0.0492175	0.0994199	0.193182	0.11394	0.0618652	0.00231378	0.164841	0.0763399	0.0304875	0.163778	0.0195436	0.0712696	0.242007	0.263548	0.22927	0.244942	0.344479	0.500449	-0.23012	0.204936	-0.835852	-0.916762	-0.889411	-0.880675		-0.772271	-0.783981	-0.778126
AMB_RS05590	hypothetical protein	-0.398515	-0.0980599	-0.028985	0.42888	0.100612	-0.105958	0.361881	-0.022619	0.077768	0.0764535	-1.26734	-0.0872903	-0.426058	-0.380959	-0.0386757	-0.184033	-0.201223	0.284962	0.120754	-0.01772	0.129332	0.0993219	0.103759	-0.258772	-0.0185635	-0.256648	-0.497948	-0.477415	-0.41067		-0.454391	-0.213988	-0.33419
AMB_RS05595	agmatinase	0.196615	-0.0620854	-0.00247089	-0.151607	-0.0720545	-0.157968	-0.300399	-0.164135	-0.207501	-0.119871	-0.0317976	-0.346686	-0.166118	-0.0304201	0.012064	-0.161943	-0.0600998	0.045463	0.00820234	-0.303921	-0.0834186	-0.0740274	0.417591	-0.0618369	0.0939089	-0.427885	-0.453696	-0.504174	-0.461918		-0.408322	-0.274238	-0.34128
AMB_RS05600	type III PLP-dependent enzyme	-0.256642	0.211128	0.187418	0.0794507	0.159332	-0.16531	0.218823	-0.0648249	-0.00377079	-0.16083	-0.0242081	-0.385221	-0.190086	0.1626	-0.132381	-0.235098	-0.0682932	-0.161902	0.249976	-0.176921	-0.0296159	-0.057924	0.0462551	-0.299824	-0.103831	0.0943894	-0.0483977	0.0247495	0.0235804		0.0595027	0.23737	0.148436
AMB_RS05605	hypothetical protein	0.200196	-0.18009	-0.25884	-0.206565	-0.215165	0.0904571	0.15126	0.00669578	0.0828043	-0.159807	-1.15664	-0.202259	-0.506236	0.0390772	-0.488394	-0.494167	-0.314495	-0.219364	-0.108666	0.173271	-0.0515862	-0.190468	-0.45919	-0.739651	-0.463103	0.576327	0.514958	-0.129068	0.320739		0.154802	-0.155385	-0.000291515
AMB_RS05615	phosphate/phosphite/phosphonate ABC transporter substrate-binding protein	0.204874	-0.0309309	0.0556321	-0.0136673	0.00367795	-0.156071	-0.117729	-0.154675	-0.142825	-0.105899	-0.405963	0.0345546	-0.159103	0.0441343	0.0214094	-0.0353505	0.0100644	0.0258451	-0.1015	-0.0407723	-0.038809	-0.0729966	-0.0127915	-0.172762	-0.0861833	-0.504042	-0.632612	-0.407356	-0.51467		-0.656169	-0.559237	-0.607703
AMB_RS05620	GGDEF domain-containing protein	-0.047076	-0.012944	0.00507544	0.0465898	0.0129071	0.00536672	0.0129596	0.0557554	0.0246939	0.0010519	0.0219038	0.0346157	0.0191905	0.0554368	0.0574154	-0.16585	-0.0176659	0.0334156	0.0666973	0.0289299	0.0430143	0.0839432	0.13722	-0.00235603	0.0729359	-0.0585762	-0.0807089	-0.153758	-0.0976811		-0.172951	0.0525861	-0.0601823
AMB_RS05625	phosphate ABC transporter ATP-binding protein	0.0188419	-0.190559	0.112753	-0.0211408	-0.0329824	-0.00361892	0.0918737	-0.334726	-0.082157	-0.248257	0.0246856	0.155739	-0.0226109	0.139073	-0.335261	-0.0975641	-0.0979175	0.0523731	0.0411498	0.167511	0.0870114	0.250797	-0.746871	-0.0151348	-0.170403	-0.0170447	-0.00510413	-0.0798364	-0.0339951		-0.008707	-0.0861684	-0.0474377
AMB_RS05630	amino acid decarboxylase	-0.0123873	-0.152947	-0.250044	-0.0262507	-0.14308	-0.0901112	-0.168014	-0.173871	-0.143999	-0.110223	-0.0897913	-0.113228	-0.104414	-0.147452	-0.0891938	-0.194089	-0.143578	-0.171035	-0.105676	-0.0418229	-0.106178	-0.123142	-0.0700369	-0.127551	-0.10691	0.220394	-0.184666	-0.203025	-0.0557659		-0.285223	-0.0559389	-0.170581
AMB_RS05650	hybrid sensor histidine kinase/response regulator	-0.0425806	0.284702	0.0976842	-0.077407	0.10166	0.140577	-0.0508598	-0.0914486	-0.000577015	0.178887	0.103366	0.111987	0.131413	0.145327	0.13204	0.131917	0.136428	-0.017694	0.148664	0.0674579	0.0661427	-0.058895	-0.133184	0.0361378	-0.0519803	-0.130584	-0.122023	-0.0838001	-0.112135		-0.0222807	-0.231991	-0.127136
AMB_RS05660	Ni,Fe-hydrogenase I large subunit	-0.0783833	0.113166	0.0492931	0.123731	0.0953967	0.160975	0.0442466	0.139733	0.114985	0.116646	0.176594	-0.0588368	0.0781344	0.00174253	0.128815	0.0579159	0.0628245	0.155336	0.231982	0.235458	0.207592	0.0719541	0.0370574	0.129552	0.0795212	-0.426292	-0.461873	-0.487196	-0.458454		-0.516371	-0.452639	-0.484505
AMB_RS05665	NADH ubiquinone oxidoreductase	-0.0320958	0.145419	0.135489	0.172553	0.151154	0.037319	0.183777	0.105362	0.108819	0.175653	0.241559	0.0365238	0.151245	0.0746791	-0.0483438	-0.0123258	0.00466982	0.174127	0.174099	0.246784	0.198337	0.214821	0.197695	0.206984	0.2065	0.138574	0.0985666	0.0672944	0.101478		0.00515515	0.0149058	0.0100305
AMB_RS05675	Serine phosphatase RsbU regulator sigma subunit	0.0262676	0.0203615	-0.0706243	0.0315324	-0.00624348	-0.112831	-0.0137529	0.0226407	-0.0346478	0.0696715	0.0637036	0.0737055	0.0690268	0.0818043	-0.0412257	0.0478356	0.0294714	-0.0506012	-0.0328267	0.0750937	-0.00277807	-0.0326998	-0.149345	-0.0970302	-0.0930248	0.359544	0.286637	0.218053	0.288078		0.419928	0.251552	0.33574
AMB_RS05680	anti-sigma factor antagonist	-0.237416	-0.266869	-0.280581	-0.455169	-0.334206	-0.481779	-0.26241	0.00297708	-0.247071	-0.258858	-0.26823	-0.0193795	-0.182156	-0.175101	-0.211442	-0.0433681	-0.143304	-0.053362	-0.216796	-0.301085	-0.190414	-0.388548	0.60656	-0.312555	-0.0315142	0.176437	-0.00458594	-0.0310379	0.0469377		0.10873	-0.121256	-0.00626264
AMB_RS05690	hypothetical protein	-0.349724	0.182239	0.114135	0.18774	0.161371	0.0165456	0.0737496	0.256255	0.115517	-0.0557381	0.470818	0.372656	0.262579	0.132937	0.304372	0.232838	0.223382	0.198176	0.116429	0.144846	0.15315	0.299694	0.52105	-0.154591	0.222051	-0.114187	-0.199416	-0.0878151	-0.133806		-0.0987079	-0.155295	-0.127002
AMB_RS05700	ATP-dependent Clp protease adapter ClpS	0.120098	-0.0796453	0.0108056	-0.0808802	-0.0499067	0.0378585	-0.0121227	-0.0801121	-0.0181254	0.153524	0.0386128	-0.0773518	0.0382615	-0.00634834	0.0952771	0.0899714	0.0596334	0.0363898	0.19465	0.135054	0.122031	0.111739	0.00468584	-0.0421514	0.024758	-0.306713	-0.290318	-0.326727	-0.307919		-0.169389	-0.267842	-0.218616
AMB_RS05705	ATP-dependent Clp protease ATP-binding subunit ClpA	-0.0331331	0.0703689	0.0562986	0.0717916	0.066153	0.0536624	0.00181935	0.0904856	0.0486558	0.10705	0.0796673	0.00504595	0.063921	0.0654224	-0.0378817	-0.0410868	-0.00451537	0.131001	0.0839243	0.0146465	0.0765238	-0.0752291	-0.40488	0.0158366	-0.154757	0.272502	0.321177	0.330445	0.308041		0.248273	0.386234	0.317253
AMB_RS05710	TetR family transcriptional regulator	0.169639	-0.254591	-0.181007	-0.197044	-0.210881	0.0382641	0.0794727	-0.126099	-0.00278728	-0.0491292	-0.324572	-0.435834	-0.269845	-0.340807	-0.136871	-0.0470269	-0.174902	0.167651	-0.0734631	0.167816	0.0873346	-0.058683	0.147263	-0.100024	-0.00381485	0.00125716	-0.131571	-0.0716577	-0.0673237		0.234995	0.0738857	0.15444
AMB_RS05715	23S rRNA (adenine(2503)-C(2))-methyltransferase RlmN	-0.138152	0.147622	0.109606	0.207944	0.155057	0.064691	0.173879	0.155372	0.131314	0.0944417	0.255136	0.226401	0.191993	0.0860712	0.156122	0.193317	0.14517	0.086127	0.171399	0.249328	0.168951	0.0698476	-0.0666233	0.0519852	0.0184032	0.190105	0.00488835	0.199181	0.131391		0.129656	0.0996554	0.114656
AMB_RS05725	PAS domain S-box protein	0.114353	-0.0458109	-0.125759	-0.0569805	-0.0761836	-0.0292579	-0.0867065	-0.0640208	-0.0599951	-0.0960665	-0.109364	-0.0379442	-0.0811249	-0.0165446	-0.0880224	-0.110146	-0.071571	-0.0575615	0.0159541	-0.0210593	-0.0208889	-0.0935343	-0.156931	-0.158414	-0.136293	0.117053	0.102863	0.0329507	0.084289		0.0901399	0.148244	0.119192
AMB_RS05730	ATP-binding protein	0.0548907	0.264762	-0.110172	0.238441	0.13101	0.405534	0.218782	0.259889	0.294735	0.0668344	-0.143564	0.165443	0.0295711	0.175705	0.169857	0.203425	0.182996	0.161482	0.264385	0.196639	0.207502	0.198153	-0.553515	0.0113927	-0.114656	0.680013	0.168717	0.306668	0.385133		0.301584	0.293651	0.297618
AMB_RS05735	hypothetical protein	0.187973	-0.0898523	-0.15582	0.0321338	-0.0711795	-0.0264422	0.0805135	0.181034	0.0783686	0.0462249	-0.246948	-0.101111	-0.100612	-0.145696	-0.166069	-0.268408	-0.193391	-0.0368716	-0.0916856	-0.0235958	-0.0507176	-0.105127	0.291835	-0.0597741	0.0423112	-0.22171	-0.16595	-0.205039	-0.197566		-0.412588	-0.204313	-0.308451
AMB_RS05740	helix-turn-helix domain-containing protein	-0.0222145	0.0109927	0.00453574	-0.0506721	-0.0117146	-0.0482064	0.0814284	0.0954234	0.0428818	-0.133457	0.0971869	-0.0943909	-0.0435536	-0.166596	-0.048418	0.0509066	-0.0547025	-0.111758	0.0525694	0.0597912	0.000200772	0.225151	0.0696098	-0.0581526	0.0788695	0.152279	0.0242806	0.120124	0.0988945		-0.0536756	-0.182002	-0.117839
AMB_RS05745	hypothetical protein	0.102933	-0.027385	-0.101621	0.0504582	-0.0261827	0.0734959	-0.0424561	0.0202539	0.0170979	-0.116227	-0.0813959	0.0516512	-0.0486573	-0.0335416	0.0454945	0.03178	0.0145776	0.0240168	-0.0368374	-0.0592409	-0.0240205	0.089354	-0.0315545	-0.0191678	0.0128772	0.0721951	0.0184813	0.0174912	0.0360559		0.016966	-0.0440011	-0.0135175
AMB_RS05750	DUF3732 domain-containing protein	-0.00392114	-0.00218232	-0.193614	-0.0789084	-0.0915684	-0.0319516	0.087133	0.044763	0.0333148	-0.0146348	-0.060543	-0.0503408	-0.0418395	-0.0220878	-0.0646366	-0.0661997	-0.0509747	-0.0322626	0.0432482	0.100485	0.037157	-0.0265187	0.0188161	-0.104884	-0.0375288	-0.00141843	0.000811325	0.029862	0.00975163		-0.13539	-0.0754505	-0.10542
AMB_RS05755	hypothetical protein	-0.336549	-0.180692	-0.0262339	0.313086	0.0353867	-0.400652	0.158733	0.114619	-0.0424333	-0.108524	0.562322	0.0748503	0.176216	-0.13677	0.352527	0.101812	0.105856	0.150623	-0.0390141	0.143613	0.0850739	-0.414208	0.442914	-0.0624701	-0.0112546	0.0918725	0.390418	0.520494	0.334261		0.096675	0.256441	0.176558
AMB_RS05760	hypothetical protein	-0.0107428	0.10591	0.0558146	0.0142124	0.0586456	0.149254	0.037603	0.194493	0.127117	0.255849	0.319096	0.0249309	0.199958	0.117913	-0.0329891	0.229125	0.104683	-0.00329425	0.141216	0.256642	0.131521	-0.191318	-0.616812	0.305761	-0.167457	0.0370027	-0.0861554	-0.0694413	-0.0395313		-0.0354983	-0.158844	-0.0971714
AMB_RS05770	AraC family transcriptional regulator	-0.0468115	-0.0651872	0.0230023	-0.117933	-0.0533726	0.0276263	0.0103313	0.0175917	0.0185164	-0.108153	-0.316664	-0.103287	-0.176034	-0.140185	-0.202489	-0.0106891	-0.117788	0.113945	-0.0113925	-0.0749816	0.00919027	-0.0479035	-0.0768553	-0.0889084	-0.0712224	-0.405447	-0.548838	-0.464169	-0.472818		-0.528918	-0.2357	-0.382309
AMB_RS05775	AraC family transcriptional regulator	0.092665	0.0443995	0.0658855	-0.0205326	0.0299175	0.0829844	0.0662755	-0.00224352	0.0490054	-0.00855898	0.148359	-0.0217797	0.0393402	-0.106169	-0.0231483	-0.098167	-0.0758279	0.107975	0.090714	-0.035238	0.0544836	-0.031123	-0.352026	-0.147965	-0.177038	-0.164006	-0.141669	-0.10874	-0.138138		-0.0616538	-0.327194	-0.194424
AMB_RS05780	DUF4347 domain-containing protein	0.0328311	0.0372321	-0.0430221	0.00563836	-5.05523e-05	-0.0365126	-0.0789687	-0.0333043	-0.0495952	-0.0181386	-0.0269714	0.0499584	0.00161614	-0.0485666	-0.022439	0.0204491	-0.0168522	0.00246663	-0.0217009	-0.0332267	-0.017487	-0.0274078	0.0260514	-0.0880367	-0.0297977	0.0567075	0.0235742	0.0146121	0.0316313		-0.065845	-0.00179401	-0.0338195
AMB_RS05785	TolC family protein	-0.0622953	0.166893	0.0529915	-0.0460218	0.0579541	0.0326811	-0.0508476	0.0601425	0.013992	0.00713011	-0.00475428	0.0364305	0.0129355	0.0301027	-0.0813283	-0.0451206	-0.0321154	0.141011	-0.149266	0.0437876	0.0118445	-0.00310825	-0.0389049	0.0508166	0.0029345	0.31651	0.144017	0.18109	0.213872		0.241643	0.193824	0.217733
AMB_RS05790	efflux RND transporter periplasmic adaptor subunit	-0.0820505	-0.0852128	0.0185348	0.0403639	-0.00877137	-0.116147	0.0302975	0.0711064	-0.00491441	-0.130651	-0.033648	-0.0607808	-0.0750265	-0.115481	0.00795749	0.0400318	-0.0224972	0.142557	0.0267524	-0.116019	0.0177633	0.0685441	0.248617	-0.299275	0.00596196	0.441726	0.211561	0.414693	0.355993		0.135362	0.683048	0.409205
AMB_RS05795	membrane protein	-0.090116				#DIV/0!				#DIV/0!				#DIV/0!	0.143982	-0.00670854	-0.0327251	0.0348495	-0.0356018	0.0029976	-0.0164594	-0.0163545	-0.0629827			-0.0629827	-0.0358872	-0.142962	-0.0848899	-0.0879129		-0.0741888	-0.105402	-0.0897956
